# Supplementary material for: Characterizing the secret diets of siphonophores (Cnidaria: Hydrozoa) using DNA metabarcoding
Source: PLoS One. 2022 May 20;17(5):e0267761. doi: 10.1371/journal.pone.0267761 (PMC9122208; doi:10.1371/journal.pone.0267761)
Supplement: S1 Table — (TSV) [file pone.0267761.s002.tsv]

Species	Predator	Prey	Secondary	Parasite	Environmental	Contamination
Agalma okenii	1348540	0	0	0	0	0
Apolemia lanosa	6784399	596	0	14	138795	752
Apolemia rubriversa	3863276	2826	0	0	298	74
Apolemia sp	480354	10	0	34	109274	136
Apolemia undescribed sp	915802	3154	0	0	50	0
Bargmannia amoena	2832941	2751532	0	113932	265645	543
Bargmannia elongata	177564	74906	0	0	44683	833
Bargmannia lata	866616	230	0	66	36108	2911
Chuniphyes moserae	575844	0	0	0	210	0
Chuniphyes multidentata	1555288	1100	0	0	0	0
Cordagalma ordinatum	1190214	0	0	0	2084	76
Craseoa lathetica	2558139	0	0	0	13350	1181
Desmophyes annectens	111040	24	0	0	0	0
Diphyes dispar	7026768	860	0	0	737	0
Erenna cornuta	458464	0	0	0	84	0
Erenna sirena	2411341	0	0	6	274142	1591
Forskalia formosa	1262310	0	0	0	42	646
Forskalia sp.	1647161	692072	0	30	26757	1867
Frillagalma vityazi	1542233	0	0	0	9823	1370
Gymnopraia lapislazula	1650615	0	0	0	601	14
Halistemma rubrum	465156	42	0	0	68	0
Kephyes ovata	665184	0	0	0	0	0
Lensia conoidea	401880	1364	0	0	40	0
Lilyopsis fluoracantha	455258	0	0	0	0	0
Lychnagalma utricularia	477540	1179950	0	0	26221	7986
Marrus claudanielis	1213945	0	0	0	3562	220
Muggiaea atlantica	1571267	6	0	0	268	0
Nanomia (deep)	876398	114740	0	0	309	19
Nanomia sp. Atlantic	13358459	317557	0	1177	586	19
Nanomia sp. shallow	5609075	74393	0	7472	547645	5937
Physalia physalis	2158015	21458	53630	5116	201179	4040
Praya dubia	1623904	0	0	20866	40	0
Resomia dunni	2336093	3574	0	0	19811	1269
Resomia ornicephala	908664	0	0	0	1492	1406
Sphaeronectes christiansonae	616868	216	0	142	140	40
Sphaeronectes koellikeri	3655422	4714	0	0	2000	417
Stephanomia amphytridis	3171532	0	0	0	439997	164
Sulculeolaria chuni	1488653	2594	0	0	72	0
Undescribed physonect L	3037966	3582	0	74	7894	626
Undescribed physonect ZigZag	285522	0	0	0	0	0
Vogtia serrata	1598225	352	0	0	140072	40827
