# Supplementary material for: Characterizing the secret diets of siphonophores (Cnidaria: Hydrozoa) using DNA metabarcoding
Source: PLoS One. 2022 May 20;17(5):e0267761. doi: 10.1371/journal.pone.0267761 (PMC9122208; doi:10.1371/journal.pone.0267761)
Supplement: S2 Table — (TSV) [file pone.0267761.s003.tsv]

Species	Barcode	Predator	Prey	Secondary	Parasite	Environmental	Contamination
Agalma okenii	134	200908	0	0	0	0	0
Apolemia lanosa	134	2170940	12	0	6	4418	90
Apolemia rubriversa	134	768980	338	0	0	4	0
Apolemia sp	134	131294	10	0	8	9869	0
Apolemia undescribed sp	134	184682	328	0	0	0	0
Bargmannia amoena	134	832228	854722	0	34972	103667	26
Bargmannia elongata	134	53084	0	0	0	7758	0
Bargmannia lata	134	216820	100	0	66	7190	20
Chuniphyes moserae	134	131848	0	0	0	0	0
Chuniphyes multidentata	134	294478	82	0	0	0	0
Cordagalma ordinatum	134	247216	0	0	0	108	0
Craseoa lathetica	134	571043	0	0	0	2942	10
Desmophyes annectens	134	24080	0	0	0	0	0
Diphyes dispar	134	1213956	126	0	0	4	0
Erenna cornuta	134	100680	0	0	0	32	0
Erenna sirena	134	570810	0	0	6	4681	69
Forskalia formosa	134	291612	0	0	0	0	244
Forskalia sp.	134	291654	197833	0	0	2763	203
Frillagalma vityazi	134	326949	0	0	0	804	6
Gymnopraia lapislazula	134	324830	0	0	0	178	0
Halistemma rubrum	134	108772	0	0	0	40	0
Kephyes ovata	134	112386	0	0	0	0	0
Lensia conoidea	134	77090	74	0	0	0	0
Lilyopsis fluoracantha	134	92334	0	0	0	0	0
Lychnagalma utricularia	134	118274	262484	0	0	2127	668
Marrus claudanielis	134	155882	0	0	0	58	0
Muggiaea atlantica	134	323722	6	0	0	134	0
Nanomia (deep)	134	215558	27460	0	0	0	0
Nanomia sp. Atlantic	134	3332483	49989	0	246	102	0
Nanomia sp. shallow	134	1038971	15934	0	0	416449	32
Physalia physalis	134	355426	3078	9696	2897	55046	2445
Praya dubia	134	257386	0	0	3718	28	0
Resomia dunni	134	631694	548	0	0	2082	140
Resomia ornicephala	134	204460	0	0	0	292	62
Sphaeronectes christiansonae	134	170886	0	0	0	0	0
Sphaeronectes koellikeri	134	706500	0	0	0	6	0
Stephanomia amphytridis	134	561836	0	0	0	288	0
Sulculeolaria chuni	134	361934	518	0	0	38	0
Undescribed physonect L	134	518118	2176	0	68	1668	206
Undescribed physonect ZigZag	134	48034	0	0	0	0	0
Vogtia serrata	134	381867	0	0	0	12812	102
Agalma okenii	152	245380	0	0	0	0	0
Apolemia lanosa	152	1876116	0	0	4	4653	38
Apolemia rubriversa	152	654018	566	0	0	154	0
Apolemia sp	152	73228	0	0	0	27922	38
Apolemia undescribed sp	152	159624	560	0	0	28	0
Bargmannia amoena	152	573028	850664	0	43808	5750	168
Bargmannia elongata	152	34850	0	0	0	14810	652
Bargmannia lata	152	188268	0	0	0	7478	2568
Chuniphyes moserae	152	75858	0	0	0	0	0
Chuniphyes multidentata	152	273330	126	0	0	0	0
Cordagalma ordinatum	152	253766	0	0	0	466	76
Craseoa lathetica	152	300952	0	0	0	1994	93
Desmophyes annectens	152	17768	0	0	0	0	0
Diphyes dispar	152	1180432	100	0	0	196	0
Erenna cornuta	152	93692	0	0	0	0	0
Erenna sirena	152	597024	0	0	0	610	892
Forskalia formosa	152	254126	0	0	0	0	122
Forskalia sp.	152	286474	171942	0	0	777	32
Frillagalma vityazi	152	294093	0	0	0	652	416
Gymnopraia lapislazula	152	324682	0	0	0	126	0
Halistemma rubrum	152	71088	0	0	0	0	0
Kephyes ovata	152	95338	0	0	0	0	0
Lensia conoidea	152	65416	214	0	0	0	0
Lilyopsis fluoracantha	152	83216	0	0	0	0	0
Lychnagalma utricularia	152	81420	210840	0	0	5498	15
Marrus claudanielis	152	238629	0	0	0	411	0
Muggiaea atlantica	152	307070	0	0	0	0	0
Nanomia (deep)	152	183532	18624	0	0	49	0
Nanomia sp. Atlantic	152	2606042	64570	0	589	6	0
Nanomia sp. shallow	152	1451694	2	0	7472	308	10
Physalia physalis	152	513433	4692	17286	61	46718	0
Praya dubia	152	267248	0	0	5032	12	0
Resomia dunni	152	452424	852	0	0	8044	141
Resomia ornicephala	152	191229	0	0	0	131	486
Sphaeronectes christiansonae	152	95796	0	0	142	0	0
Sphaeronectes koellikeri	152	837460	554	0	0	4	0
Stephanomia amphytridis	152	1176800	0	0	0	24	0
Sulculeolaria chuni	152	242726	384	0	0	17	0
Undescribed physonect L	152	775828	0	0	6	96	56
Undescribed physonect ZigZag	152	54944	0	0	0	0	0
Vogtia serrata	152	220938	306	0	0	51714	39243
Agalma okenii	166	343690	0	0	0	0	0
Apolemia lanosa	166	1569349	0	0	2	126157	198
Apolemia rubriversa	166	1013384	684	0	0	0	0
Apolemia sp	166	126902	0	0	12	22808	69
Apolemia undescribed sp	166	231742	836	0	0	0	0
Bargmannia amoena	166	962821	601234	0	27504	18355	184
Bargmannia elongata	166	75246	49694	0	0	7756	14
Bargmannia lata	166	257068	32	0	0	10974	281
Chuniphyes moserae	166	139976	0	0	0	0	0
Chuniphyes multidentata	166	412232	184	0	0	0	0
Cordagalma ordinatum	166	128880	0	0	0	150	0
Craseoa lathetica	166	725955	0	0	0	1963	190
Desmophyes annectens	166	26420	0	0	0	0	0
Diphyes dispar	166	1846114	168	0	0	120	0
Erenna cornuta	166	123626	0	0	0	30	0
Erenna sirena	166	784320	0	0	0	268546	424
Forskalia formosa	166	351214	0	0	0	22	174
Forskalia sp.	166	496764	215148	0	0	1584	795
Frillagalma vityazi	166	403428	0	0	0	4805	326
Gymnopraia lapislazula	166	492545	0	0	0	87	0
Halistemma rubrum	166	111148	22	0	0	28	0
Kephyes ovata	166	151474	0	0	0	0	0
Lensia conoidea	166	104220	220	0	0	0	0
Lilyopsis fluoracantha	166	119572	0	0	0	0	0
Lychnagalma utricularia	166	160406	316892	0	0	983	4378
Marrus claudanielis	166	210140	0	0	0	222	0
Muggiaea atlantica	166	413626	0	0	0	104	0
Nanomia (deep)	166	200858	34794	0	0	142	14
Nanomia sp. Atlantic	166	4101498	111670	0	252	184	19
Nanomia sp. shallow	166	1674148	47789	0	0	376	78
Physalia physalis	166	691498	10080	18058	1178	55745	90
Praya dubia	166	375722	0	0	3854	0	0
Resomia dunni	166	410908	1644	0	0	1344	450
Resomia ornicephala	166	264866	0	0	0	844	394
Sphaeronectes christiansonae	166	167576	0	0	0	0	28
Sphaeronectes koellikeri	166	1117446	1512	0	0	0	0
Stephanomia amphytridis	166	635992	0	0	0	311472	74
Sulculeolaria chuni	166	344552	1044	0	0	17	0
Undescribed physonect L	166	835444	996	0	0	382	100
Undescribed physonect ZigZag	166	74042	0	0	0	0	0
Vogtia serrata	166	440306	46	0	0	41668	359
Agalma okenii	179	269276	0	0	0	0	0
Apolemia lanosa	179	621231	0	0	0	783	8
Apolemia rubriversa	179	744976	952	0	0	12	0
Apolemia sp	179	87182	0	0	14	5240	29
Apolemia undescribed sp	179	131094	518	0	0	0	0
Bargmannia amoena	179	228308	203716	0	1242	132992	0
Bargmannia elongata	179	13892	25212	0	0	0	0
Bargmannia lata	179	105378	0	0	0	1248	0
Chuniphyes moserae	179	120248	0	0	0	210	0
Chuniphyes multidentata	179	297640	98	0	0	0	0
Cordagalma ordinatum	179	239604	0	0	0	230	0
Craseoa lathetica	179	383303	0	0	0	555	4
Desmophyes annectens	179	19092	0	0	0	0	0
Diphyes dispar	179	1295658	94	0	0	318	0
Erenna cornuta	179	96422	0	0	0	0	0
Erenna sirena	179	78012	0	0	0	104	0
Forskalia formosa	179	213734	0	0	0	20	0
Forskalia sp.	179	259558	1321	0	0	1369	8
Frillagalma vityazi	179	257433	0	0	0	485	0
Gymnopraia lapislazula	179	316092	0	0	0	30	0
Halistemma rubrum	179	71476	20	0	0	0	0
Kephyes ovata	179	107470	0	0	0	0	0
Lensia conoidea	179	70748	234	0	0	40	0
Lilyopsis fluoracantha	179	74916	0	0	0	0	0
Lychnagalma utricularia	179	82954	139662	0	0	370	118
Marrus claudanielis	179	251870	0	0	0	24	0
Muggiaea atlantica	179	270204	0	0	0	0	0
Nanomia (deep)	179	123702	17772	0	0	8	0
Nanomia sp. Atlantic	179	1769034	38448	0	0	8	0
Nanomia sp. shallow	179	656620	4748	0	0	124652	10
Physalia physalis	179	316244	66	3252	46	10758	36
Praya dubia	179	315314	0	0	1560	0	0
Resomia dunni	179	266457	530	0	0	563	16
Resomia ornicephala	179	41806	0	0	0	0	26
Sphaeronectes christiansonae	179	88828	0	0	0	0	0
Sphaeronectes koellikeri	179	603878	488	0	0	6	0
Stephanomia amphytridis	179	272728	0	0	0	128123	0
Sulculeolaria chuni	179	148790	282	0	0	0	0
Undescribed physonect L	179	281076	230	0	0	5244	4
Undescribed physonect ZigZag	179	50846	0	0	0	0	0
Vogtia serrata	179	209538	0	0	0	12522	4
Agalma okenii	261	3984	0	0	0	0	0
Apolemia lanosa	261	341379	0	0	0	1972	418
Apolemia rubriversa	261	45176	0	0	0	0	74
Apolemia sp	261	5678	0	0	0	21674	0
Apolemia undescribed sp	261	9106	0	0	0	0	0
Bargmannia amoena	261	173490	238862	0	6406	1839	71
Bargmannia elongata	261	492	0	0	0	14359	167
Bargmannia lata	261	15218	0	0	0	5446	42
Chuniphyes moserae	261	5208	0	0	0	0	0
Chuniphyes multidentata	261	24258	0	0	0	0	0
Cordagalma ordinatum	261	23208	0	0	0	400	0
Craseoa lathetica	261	9034	0	0	0	582	448
Desmophyes annectens	261	1484	0	0	0	0	0
Diphyes dispar	261	68622	28	0	0	18	0
Erenna cornuta	261	4988	0	0	0	0	0
Erenna sirena	261	381172	0	0	0	176	204
Forskalia formosa	261	8132	0	0	0	0	0
Forskalia sp.	261	23704	4839	0	0	270	405
Frillagalma vityazi	261	10034	0	0	0	850	60
Gymnopraia lapislazula	261	22131	0	0	0	31	0
Halistemma rubrum	261	12056	0	0	0	0	0
Kephyes ovata	261	14174	0	0	0	0	0
Lensia conoidea	261	7060	0	0	0	0	0
Lilyopsis fluoracantha	261	3218	0	0	0	0	0
Lychnagalma utricularia	261	3590	8214	0	0	8415	1149
Marrus claudanielis	261	24078	0	0	0	861	14
Muggiaea atlantica	261	31968	0	0	0	0	0
Nanomia (deep)	261	15378	1730	0	0	0	5
Nanomia sp. Atlantic	261	132966	6478	0	0	36	0
Nanomia sp. shallow	261	254286	5888	0	0	5596	5783
Physalia physalis	261	56268	3542	4148	428	15988	216
Praya dubia	261	9510	0	0	4422	0	0
Resomia dunni	261	64310	0	0	0	2936	50
Resomia ornicephala	261	17720	0	0	0	0	22
Sphaeronectes christiansonae	261	17570	0	0	0	0	0
Sphaeronectes koellikeri	261	79774	0	0	0	0	0
Stephanomia amphytridis	261	337372	0	0	0	14	78
Sulculeolaria chuni	261	8956	0	0	0	0	0
Undescribed physonect L	261	562812	180	0	0	144	164
Undescribed physonect ZigZag	261	1282	0	0	0	0	0
Vogtia serrata	261	20036	0	0	0	6460	59
Agalma okenii	272	285302	0	0	0	0	0
Apolemia lanosa	272	205384	584	0	2	812	0
Apolemia rubriversa	272	636742	286	0	0	128	0
Apolemia sp	272	56070	0	0	0	21761	0
Apolemia undescribed sp	272	199554	912	0	0	22	0
Bargmannia amoena	272	63066	2334	0	0	3042	94
Bargmannia lata	272	83864	98	0	0	3772	0
Chuniphyes moserae	272	102706	0	0	0	0	0
Chuniphyes multidentata	272	253350	610	0	0	0	0
Cordagalma ordinatum	272	297540	0	0	0	730	0
Craseoa lathetica	272	567852	0	0	0	5314	436
Desmophyes annectens	272	22196	24	0	0	0	0
Diphyes dispar	272	1421986	344	0	0	81	0
Erenna cornuta	272	39056	0	0	0	22	0
Erenna sirena	272	3	0	0	0	25	2
Forskalia formosa	272	143492	0	0	0	0	106
Forskalia sp.	272	289007	100989	0	30	19994	424
Frillagalma vityazi	272	250296	0	0	0	2227	562
Gymnopraia lapislazula	272	170335	0	0	0	149	14
Halistemma rubrum	272	90616	0	0	0	0	0
Kephyes ovata	272	184342	0	0	0	0	0
Lensia conoidea	272	77346	622	0	0	0	0
Lilyopsis fluoracantha	272	82002	0	0	0	0	0
Lychnagalma utricularia	272	30896	241858	0	0	8828	1658
Marrus claudanielis	272	333346	0	0	0	1986	206
Muggiaea atlantica	272	224677	0	0	0	30	0
Nanomia (deep)	272	137370	14360	0	0	110	0
Nanomia sp. Atlantic	272	1416436	46402	0	90	250	0
Nanomia sp. shallow	272	533356	32	0	0	264	24
Physalia physalis	272	225146	0	1190	506	16924	1253
Praya dubia	272	398724	0	0	2280	0	0
Resomia dunni	272	510300	0	0	0	4842	472
Resomia ornicephala	272	188583	0	0	0	225	416
Sphaeronectes christiansonae	272	76212	216	0	0	140	12
Sphaeronectes koellikeri	272	310364	2160	0	0	1984	417
Stephanomia amphytridis	272	186804	0	0	0	76	12
Sulculeolaria chuni	272	381695	366	0	0	0	0
Undescribed physonect L	272	64688	0	0	0	360	96
Undescribed physonect ZigZag	272	56374	0	0	0	0	0
Vogtia serrata	272	325540	0	0	0	14896	1060
