# Supplementary material for: Characterizing the secret diets of siphonophores (Cnidaria: Hydrozoa) using DNA metabarcoding
Source: PLoS One. 2022 May 20;17(5):e0267761. doi: 10.1371/journal.pone.0267761 (PMC9122208; doi:10.1371/journal.pone.0267761)
Supplement: S3 Table — (TSV) [file pone.0267761.s004.tsv]

Specimen	Species	Predator	Prey	Secondary	Parasite	Environmental	Contamination
D1243-BW5	Agalma okenii	354860	0	0	0	0	0
D1244-BW3	Agalma okenii	421551	0	0	0	0	0
D1244-BW4	Agalma okenii	572129	0	0	0	0	0
D1240-D1	Apolemia lanosa	144696	596	0	0	42	0
D858-D6	Apolemia lanosa	5531681	0	0	14	138252	752
D964-D1	Apolemia lanosa	1108022	0	0	0	501	0
D1137-SS2	Apolemia rubriversa	244766	0	0	0	0	0
D1240-D12	Apolemia rubriversa	817608	0	0	0	0	0
D1242-D2	Apolemia rubriversa	643570	370	0	0	0	0
D1243-D2	Apolemia rubriversa	527284	0	0	0	0	0
D1244-MS2	Apolemia rubriversa	523394	0	0	0	0	0
D1244-MS3	Apolemia rubriversa	560468	0	0	0	58	0
D1245-D1	Apolemia rubriversa	546186	2456	0	0	240	74
D1240-D10	Apolemia sp	480354	10	0	34	109274	136
D1242-SS4	Apolemia undescribed sp	375626	2858	0	0	0	0
D1244-D2	Apolemia undescribed sp	540176	296	0	0	50	0
D1163-D4	Bargmannia amoena	460232	0	0	0	98591	33
D1165-SS12	Bargmannia amoena	201938	3186	0	0	4048	192
D861-D12	Bargmannia amoena	2170771	2748346	0	113932	163006	318
D1168-SS7	Bargmannia elongata	149174	0	0	0	44615	833
D1244-SS6	Bargmannia elongata	28390	74906	0	0	68	0
D1164-SS7	Bargmannia lata	158466	32	0	12	17337	1696
D1240-D9	Bargmannia lata	326748	198	0	54	18771	1215
D1242-D6	Bargmannia lata	381402	0	0	0	0	0
D1240-MS1	Chuniphyes moserae	575844	0	0	0	210	0
D1137-MS5	Chuniphyes multidentata	261758	0	0	0	0	0
D1241-SS2	Chuniphyes multidentata	237622	0	0	0	0	0
D1242-SS12	Chuniphyes multidentata	291374	0	0	0	0	0
D1243-SS11	Chuniphyes multidentata	240438	0	0	0	0	0
D1244-SS9	Chuniphyes multidentata	524096	1100	0	0	0	0
D1243-SS9	Cordagalma ordinatum	1190214	0	0	0	2084	76
D1243-SS8	Craseoa lathetica	215072	0	0	0	0	4
D960-SS1	Craseoa lathetica	2343067	0	0	0	13350	1177
D1244-SS12	Desmophyes annectens	111040	24	0	0	0	0
26Mar19-BW3-1	Diphyes dispar	342962	0	0	0	0	0
26Mar19-BW3-38	Diphyes dispar	343000	0	0	0	0	0
26Mar19-BW3-39	Diphyes dispar	274424	0	0	0	68	0
26Mar19-BW4-30	Diphyes dispar	323878	0	0	0	0	0
D1243-BW19	Diphyes dispar	439852	0	0	0	0	0
D1243-BW25	Diphyes dispar	496628	530	0	0	0	0
D1243-BW28	Diphyes dispar	480556	0	0	0	0	0
D1243-BW29	Diphyes dispar	537162	0	0	0	58	0
D1243-BW30	Diphyes dispar	679370	0	0	0	0	0
D1243-BW31	Diphyes dispar	415278	0	0	0	0	0
D1243-BW32	Diphyes dispar	446288	0	0	0	0	0
D1243-BW33	Diphyes dispar	493212	0	0	0	18	0
D1243-BW37	Diphyes dispar	638886	0	0	0	73	0
D1244-BW1	Diphyes dispar	455196	198	0	0	10	0
D1244-BW24	Diphyes dispar	660076	132	0	0	510	0
D1240-D6	Erenna cornuta	458464	0	0	0	84	0
D1165-SS1	Erenna sirena	101444	0	0	0	3175	5
D860-D6	Erenna sirena	2309897	0	0	6	270967	1586
D1242-MS6	Forskalia formosa	142258	0	0	0	0	0
D1242-SS1	Forskalia formosa	563612	0	0	0	12	0
D963-SS6	Forskalia formosa	556440	0	0	0	30	646
D1137-D7	Forskalia sp.	329368	0	0	0	74	59
D1137-D9	Forskalia sp.	292657	816	0	0	0	156
D1243-D4	Forskalia sp.	288296	0	0	0	38	0
D1245-D9	Forskalia sp.	519008	7112	0	30	2754	406
M123-SS8	Forskalia sp.	217832	684144	0	0	23891	1246
D1023-MS2	Frillagalma vityazi	1217467	0	0	0	8839	1236
D1240-SS5	Frillagalma vityazi	174820	0	0	0	984	134
D1242-D8	Frillagalma vityazi	149946	0	0	0	0	0
D1241-D10	Gymnopraia lapislazula	432566	0	0	0	0	0
D1243-SS7	Gymnopraia lapislazula	409980	0	0	0	0	0
D965-D10	Gymnopraia lapislazula	808069	0	0	0	601	14
D1244-D8	Halistemma rubrum	465156	42	0	0	68	0
D1241-MS6	Kephyes ovata	279900	0	0	0	0	0
D1241-SS8	Kephyes ovata	385284	0	0	0	0	0
D1242-SS12b	Lensia conoidea	401880	1364	0	0	40	0
D1241-D5	Lilyopsis fluoracantha	455258	0	0	0	0	0
D1169-SS8	Lychnagalma utricularia	108964	0	0	0	0	0
D1242-SS10	Lychnagalma utricularia	117300	0	0	0	0	0
D1242-SS11	Lychnagalma utricularia	230420	241526	0	0	9146	0
D962-D4	Lychnagalma utricularia	20856	938424	0	0	17075	7986
D1164-SS6	Marrus claudanielis	343274	0	0	0	943	0
D959-SS7	Marrus claudanielis	870671	0	0	0	2619	220
D1138.2-BW45	Muggiaea atlantica	384628	0	0	0	0	0
D1138.2-BW46	Muggiaea atlantica	354472	0	0	0	70	0
D1138.2-BW63	Muggiaea atlantica	375864	0	0	0	62	0
D1138.2-BW64	Muggiaea atlantica	243271	0	0	0	0	0
D1138.2-BW65	Muggiaea atlantica	213032	6	0	0	136	0
D1241-MS2	Nanomia (deep)	312822	0	0	0	0	0
D1244-SS10	Nanomia (deep)	563364	0	0	0	309	19
D1244-SS8	Nanomia (deep)	212	114740	0	0	0	0
Groton2_Dive1_36	Nanomia sp. Atlantic	0	2774	0	566	0	0
Groton2_Dive1_38	Nanomia sp. Atlantic	0	165	0	0	0	0
Groton2_Dive2_16	Nanomia sp. Atlantic	758200	0	0	0	0	0
Groton2_Dive2_18	Nanomia sp. Atlantic	1082256	0	0	0	0	0
Groton2_Dive2_20	Nanomia sp. Atlantic	1291728	0	0	0	0	0
Groton2_Dive2_22	Nanomia sp. Atlantic	1173835	0	0	0	0	0
Groton2_Dive2_24	Nanomia sp. Atlantic	1203802	2602	0	0	66	0
Groton2_Dive2_26	Nanomia sp. Atlantic	1120452	17408	0	45	102	0
Groton2_Dive2_28	Nanomia sp. Atlantic	993376	41384	0	0	0	0
Groton2_Dive2_30	Nanomia sp. Atlantic	742730	220719	0	0	0	0
Groton2_Dive2_32	Nanomia sp. Atlantic	1291215	0	0	0	0	0
Groton2_Dive2_34	Nanomia sp. Atlantic	979543	29214	0	0	374	0
Groton2_Dive2_36	Nanomia sp. Atlantic	1250530	3126	0	566	44	19
Groton2_Dive2_38	Nanomia sp. Atlantic	1470792	165	0	0	0	0
26Mar19-BW3-20	Nanomia sp. shallow	315878	0	0	0	0	0
26Mar19-BW3-25.1	Nanomia sp. shallow	303718	0	0	0	0	0
26Mar19-BW3-29	Nanomia sp. shallow	347886	0	0	0	0	0
26Mar19-BW3-40.1	Nanomia sp. shallow	225986	8645	0	7472	0	5775
26Mar19-BW4-31	Nanomia sp. shallow	267233	0	0	0	0	0
26Mar19-BW4-32	Nanomia sp. shallow	256320	0	0	0	0	0
D1138-BW20	Nanomia sp. shallow	315501	0	0	0	48	0
D1138-BW21	Nanomia sp. shallow	323664	0	0	0	0	0
D1138-BW22	Nanomia sp. shallow	558406	0	0	0	50	22
D1138-BW34	Nanomia sp. shallow	273814	0	0	0	0	0
D1138-BW6	Nanomia sp. shallow	162638	0	0	0	0	0
KiloMoana2018-BW7-4	Nanomia sp. shallow	2258031	65748	0	0	547547	140
BIOS19-D1-P1	Physalia physalis	583547	858	2	0	713	0
BIOS19-D1-P2	Physalia physalis	521138	0	0	0	343	10
BIOS19-D1-P3	Physalia physalis	220914	236	366	10	72	0
BIOS19-D1-P4	Physalia physalis	267342	0	0	0	11	24
BIOS19-D1-P5	Physalia physalis	565074	20364	53262	5106	200040	4006
D1244-D3	Praya dubia	532628	0	0	0	0	0
D960-BW2	Praya dubia	1091276	0	0	20866	40	0
D1166-D8	Resomia dunni	440754	3574	0	0	12176	503
D1168-D8	Resomia dunni	385752	0	0	0	320	0
D963-D4	Resomia dunni	1509587	0	0	0	7315	766
D965-D7	Resomia ornicephala	908664	0	0	0	1492	1406
D1245-D6	Sphaeronectes christiansonae	616868	216	0	142	140	40
26Mar19-BW3-20.1	Sphaeronectes koellikeri	382968	0	0	0	298	0
26Mar19-BW3-20.2	Sphaeronectes koellikeri	322404	0	0	0	670	0
26Mar19-BW3-20.3	Sphaeronectes koellikeri	356684	0	0	0	4	0
26Mar19-BW3-35	Sphaeronectes koellikeri	322700	0	0	0	176	98
26Mar19-BW3-35.1	Sphaeronectes koellikeri	767360	0	0	0	366	216
26Mar19-BW3-35.2	Sphaeronectes koellikeri	347038	56	0	0	182	103
26Mar19-BW3-35.3	Sphaeronectes koellikeri	338824	0	0	0	193	0
26Mar19-BW3-35.4	Sphaeronectes koellikeri	309680	0	0	0	96	0
26Mar19-BW3-35.5	Sphaeronectes koellikeri	230992	0	0	0	15	0
D1138-BW60	Sphaeronectes koellikeri	276772	4658	0	0	0	0
D1243-D3	Stephanomia amphytridis	474250	0	0	0	290	0
D1245-D11	Stephanomia amphytridis	547844	0	0	0	0	0
D856-SS8	Stephanomia amphytridis	2149438	0	0	0	439707	164
Groton1_Dive2_4	Sulculeolaria chuni	1488653	2594	0	0	72	0
D1019-D5	Undescribed physonect L	2797936	3582	0	74	7894	626
D1241-SS9	Undescribed physonect L	240030	0	0	0	0	0
D1241-D6	Undescribed physonect ZigZag	285522	0	0	0	0	0
D1137-D8	Vogtia serrata	98358	116	0	0	93361	2699
D1243-SS10	Vogtia serrata	590222	236	0	0	1792	2948
D961-SS1	Vogtia serrata	909645	0	0	0	44919	35180
