# Supplementary material for: Characterizing the secret diets of siphonophores (Cnidaria: Hydrozoa) using DNA metabarcoding
Source: PLoS One. 2022 May 20;17(5):e0267761. doi: 10.1371/journal.pone.0267761 (PMC9122208; doi:10.1371/journal.pone.0267761)
Supplement: S4 Table — (TSV) [file pone.0267761.s005.tsv]

Specimen	Species	Barcode	Predator	Prey	Secondary	Parasite	Environmental	Contamination
D1243-BW5	Agalma okenii	V9	73514	0	0	0	0	0
D1244-BW3	Agalma okenii	V9	73460	0	0	0	0	0
D1244-BW4	Agalma okenii	V9	53934	0	0	0	0	0
D1240-D1	Apolemia lanosa	V9	26570	12	0	0	0	0
D858-D6	Apolemia lanosa	V9	1896848	0	0	6	4401	90
D964-D1	Apolemia lanosa	V9	247522	0	0	0	17	0
D1137-SS2	Apolemia rubriversa	V9	45142	0	0	0	0	0
D1240-D12	Apolemia rubriversa	V9	139236	0	0	0	0	0
D1242-D2	Apolemia rubriversa	V9	144168	0	0	0	0	0
D1243-D2	Apolemia rubriversa	V9	148496	0	0	0	0	0
D1244-MS2	Apolemia rubriversa	V9	97348	0	0	0	0	0
D1244-MS3	Apolemia rubriversa	V9	79264	0	0	0	4	0
D1245-D1	Apolemia rubriversa	V9	115326	338	0	0	0	0
D1240-D10	Apolemia sp	V9	131294	10	0	8	9869	0
D1242-SS4	Apolemia undescribed sp	V9	71806	314	0	0	0	0
D1244-D2	Apolemia undescribed sp	V9	112876	14	0	0	0	0
D1163-D4	Bargmannia amoena	V9	81954	0	0	0	90874	0
D1165-SS12	Bargmannia amoena	V9	38410	56	0	0	395	0
D861-D12	Bargmannia amoena	V9	711864	854666	0	34972	12398	26
D1168-SS7	Bargmannia elongata	V9	53084	0	0	0	7758	0
D1164-SS7	Bargmannia lata	V9	47936	0	0	12	3092	0
D1240-D9	Bargmannia lata	V9	99340	100	0	54	4098	20
D1242-D6	Bargmannia lata	V9	69544	0	0	0	0	0
D1240-MS1	Chuniphyes moserae	V9	131848	0	0	0	0	0
D1137-MS5	Chuniphyes multidentata	V9	55812	0	0	0	0	0
D1241-SS2	Chuniphyes multidentata	V9	44094	0	0	0	0	0
D1242-SS12	Chuniphyes multidentata	V9	68452	0	0	0	0	0
D1243-SS11	Chuniphyes multidentata	V9	53354	0	0	0	0	0
D1244-SS9	Chuniphyes multidentata	V9	72766	82	0	0	0	0
D1243-SS9	Cordagalma ordinatum	V9	247216	0	0	0	108	0
D1243-SS8	Craseoa lathetica	V9	33118	0	0	0	0	0
D960-SS1	Craseoa lathetica	V9	537925	0	0	0	2942	10
D1244-SS12	Desmophyes annectens	V9	24080	0	0	0	0	0
26Mar19-BW3-1	Diphyes dispar	V9	54958	0	0	0	0	0
26Mar19-BW3-38	Diphyes dispar	V9	60426	0	0	0	0	0
26Mar19-BW3-39	Diphyes dispar	V9	51264	0	0	0	0	0
26Mar19-BW4-30	Diphyes dispar	V9	59366	0	0	0	0	0
D1243-BW19	Diphyes dispar	V9	83596	0	0	0	0	0
D1243-BW25	Diphyes dispar	V9	81164	126	0	0	0	0
D1243-BW28	Diphyes dispar	V9	66408	0	0	0	0	0
D1243-BW29	Diphyes dispar	V9	93744	0	0	0	0	0
D1243-BW30	Diphyes dispar	V9	122866	0	0	0	0	0
D1243-BW31	Diphyes dispar	V9	83048	0	0	0	0	0
D1243-BW32	Diphyes dispar	V9	44838	0	0	0	0	0
D1243-BW33	Diphyes dispar	V9	107190	0	0	0	0	0
D1243-BW37	Diphyes dispar	V9	96570	0	0	0	4	0
D1244-BW1	Diphyes dispar	V9	97204	0	0	0	0	0
D1244-BW24	Diphyes dispar	V9	111314	0	0	0	0	0
D1240-D6	Erenna cornuta	V9	100680	0	0	0	32	0
D1165-SS1	Erenna sirena	V9	101282	0	0	0	3175	5
D860-D6	Erenna sirena	V9	469528	0	0	6	1506	64
D1242-MS6	Forskalia formosa	V9	36500	0	0	0	0	0
D1242-SS1	Forskalia formosa	V9	106968	0	0	0	0	0
D963-SS6	Forskalia formosa	V9	148144	0	0	0	0	244
D1137-D7	Forskalia sp.	V9	64216	0	0	0	32	23
D1137-D9	Forskalia sp.	V9	60004	816	0	0	0	156
D1243-D4	Forskalia sp.	V9	42792	0	0	0	0	0
D1245-D9	Forskalia sp.	V9	90780	260	0	0	87	0
M123-SS8	Forskalia sp.	V9	33862	196757	0	0	2644	24
D1023-MS2	Frillagalma vityazi	V9	242215	0	0	0	603	6
D1240-SS5	Frillagalma vityazi	V9	49054	0	0	0	201	0
D1242-D8	Frillagalma vityazi	V9	35680	0	0	0	0	0
D1241-D10	Gymnopraia lapislazula	V9	70864	0	0	0	0	0
D1243-SS7	Gymnopraia lapislazula	V9	54220	0	0	0	0	0
D965-D10	Gymnopraia lapislazula	V9	199746	0	0	0	178	0
D1244-D8	Halistemma rubrum	V9	108772	0	0	0	40	0
D1241-MS6	Kephyes ovata	V9	44100	0	0	0	0	0
D1241-SS8	Kephyes ovata	V9	68286	0	0	0	0	0
D1242-SS12b	Lensia conoidea	V9	77090	74	0	0	0	0
D1241-D5	Lilyopsis fluoracantha	V9	92334	0	0	0	0	0
D1169-SS8	Lychnagalma utricularia	V9	38330	0	0	0	0	0
D1242-SS10	Lychnagalma utricularia	V9	27960	0	0	0	0	0
D1242-SS11	Lychnagalma utricularia	V9	47530	67678	0	0	202	0
D962-D4	Lychnagalma utricularia	V9	4454	194806	0	0	1925	668
D959-SS7	Marrus claudanielis	V9	155882	0	0	0	58	0
D1138.2-BW45	Muggiaea atlantica	V9	63466	0	0	0	0	0
D1138.2-BW46	Muggiaea atlantica	V9	82842	0	0	0	0	0
D1138.2-BW63	Muggiaea atlantica	V9	74882	0	0	0	14	0
D1138.2-BW64	Muggiaea atlantica	V9	54848	0	0	0	0	0
D1138.2-BW65	Muggiaea atlantica	V9	47684	6	0	0	120	0
D1241-MS2	Nanomia (deep)	V9	66684	0	0	0	0	0
D1244-SS10	Nanomia (deep)	V9	148712	0	0	0	0	0
D1244-SS8	Nanomia (deep)	V9	162	27460	0	0	0	0
Groton2_Dive1_36	Nanomia sp. Atlantic	V9	0	0	0	123	0	0
Groton2_Dive2_16	Nanomia sp. Atlantic	V9	151214	0	0	0	0	0
Groton2_Dive2_18	Nanomia sp. Atlantic	V9	397266	0	0	0	0	0
Groton2_Dive2_20	Nanomia sp. Atlantic	V9	307128	0	0	0	0	0
Groton2_Dive2_22	Nanomia sp. Atlantic	V9	342860	0	0	0	0	0
Groton2_Dive2_26	Nanomia sp. Atlantic	V9	259088	2564	0	0	102	0
Groton2_Dive2_28	Nanomia sp. Atlantic	V9	240936	3884	0	0	0	0
Groton2_Dive2_30	Nanomia sp. Atlantic	V9	195250	40150	0	0	0	0
Groton2_Dive2_32	Nanomia sp. Atlantic	V9	323621	0	0	0	0	0
Groton2_Dive2_34	Nanomia sp. Atlantic	V9	300404	3137	0	0	0	0
Groton2_Dive2_36	Nanomia sp. Atlantic	V9	424670	254	0	123	0	0
Groton2_Dive2_38	Nanomia sp. Atlantic	V9	390046	0	0	0	0	0
26Mar19-BW3-20	Nanomia sp. shallow	V9	51792	0	0	0	0	0
26Mar19-BW3-25.1	Nanomia sp. shallow	V9	38910	0	0	0	0	0
26Mar19-BW3-29	Nanomia sp. shallow	V9	63082	0	0	0	0	0
26Mar19-BW3-40.1	Nanomia sp. shallow	V9	45626	5598	0	0	0	0
26Mar19-BW4-31	Nanomia sp. shallow	V9	42544	0	0	0	0	0
26Mar19-BW4-32	Nanomia sp. shallow	V9	42040	0	0	0	0	0
D1138-BW20	Nanomia sp. shallow	V9	80912	0	0	0	0	0
D1138-BW21	Nanomia sp. shallow	V9	55770	0	0	0	0	0
D1138-BW22	Nanomia sp. shallow	V9	104454	0	0	0	0	0
D1138-BW34	Nanomia sp. shallow	V9	52294	0	0	0	0	0
D1138-BW6	Nanomia sp. shallow	V9	43662	0	0	0	0	0
KiloMoana2018-BW7-4	Nanomia sp. shallow	V9	417885	10336	0	0	416449	32
BIOS19-D1-P1	Physalia physalis	V9	59266	842	0	0	713	0
BIOS19-D1-P2	Physalia physalis	V9	67958	0	0	0	339	10
BIOS19-D1-P3	Physalia physalis	V9	1800	236	366	10	72	0
BIOS19-D1-P4	Physalia physalis	V9	59870	0	0	0	0	0
BIOS19-D1-P5	Physalia physalis	V9	166532	2000	9330	2887	53922	2435
D1244-D3	Praya dubia	V9	88178	0	0	0	0	0
D960-BW2	Praya dubia	V9	169208	0	0	3718	28	0
D1166-D8	Resomia dunni	V9	229636	548	0	0	1058	22
D1168-D8	Resomia dunni	V9	36436	0	0	0	10	0
D963-D4	Resomia dunni	V9	365622	0	0	0	1014	118
D965-D7	Resomia ornicephala	V9	204460	0	0	0	292	62
D1245-D6	Sphaeronectes christiansonae	V9	170886	0	0	0	0	0
26Mar19-BW3-20.1	Sphaeronectes koellikeri	V9	85032	0	0	0	0	0
26Mar19-BW3-20.2	Sphaeronectes koellikeri	V9	62428	0	0	0	6	0
26Mar19-BW3-20.3	Sphaeronectes koellikeri	V9	74158	0	0	0	0	0
26Mar19-BW3-35	Sphaeronectes koellikeri	V9	61582	0	0	0	0	0
26Mar19-BW3-35.1	Sphaeronectes koellikeri	V9	132690	0	0	0	0	0
26Mar19-BW3-35.2	Sphaeronectes koellikeri	V9	76872	0	0	0	0	0
26Mar19-BW3-35.3	Sphaeronectes koellikeri	V9	60882	0	0	0	0	0
26Mar19-BW3-35.4	Sphaeronectes koellikeri	V9	67732	0	0	0	0	0
26Mar19-BW3-35.5	Sphaeronectes koellikeri	V9	61230	0	0	0	0	0
D1138-BW60	Sphaeronectes koellikeri	V9	23894	0	0	0	0	0
D1243-D3	Stephanomia amphytridis	V9	97812	0	0	0	44	0
D1245-D11	Stephanomia amphytridis	V9	53796	0	0	0	0	0
D856-SS8	Stephanomia amphytridis	V9	410228	0	0	0	244	0
Groton1_Dive2_4	Sulculeolaria chuni	V9	361934	518	0	0	38	0
D1019-D5	Undescribed physonect L	V9	477038	2176	0	68	1668	206
D1241-SS9	Undescribed physonect L	V9	41080	0	0	0	0	0
D1241-D6	Undescribed physonect ZigZag	V9	48034	0	0	0	0	0
D1137-D8	Vogtia serrata	V9	42254	0	0	0	10021	48
D1243-SS10	Vogtia serrata	V9	133946	0	0	0	0	0
D961-SS1	Vogtia serrata	V9	205667	0	0	0	2791	54
D1243-BW5	Agalma okenii	V5-V7S	52322	0	0	0	0	0
D1244-BW3	Agalma okenii	V5-V7S	73918	0	0	0	0	0
D1244-BW4	Agalma okenii	V5-V7S	119140	0	0	0	0	0
D1240-D1	Apolemia lanosa	V5-V7S	26304	0	0	0	0	0
D858-D6	Apolemia lanosa	V5-V7S	1636809	0	0	4	4642	38
D964-D1	Apolemia lanosa	V5-V7S	213003	0	0	0	11	0
D1137-SS2	Apolemia rubriversa	V5-V7S	44846	0	0	0	0	0
D1240-D12	Apolemia rubriversa	V5-V7S	148184	0	0	0	0	0
D1242-D2	Apolemia rubriversa	V5-V7S	119378	0	0	0	0	0
D1243-D2	Apolemia rubriversa	V5-V7S	74198	0	0	0	0	0
D1244-MS2	Apolemia rubriversa	V5-V7S	79006	0	0	0	0	0
D1244-MS3	Apolemia rubriversa	V5-V7S	115598	0	0	0	54	0
D1245-D1	Apolemia rubriversa	V5-V7S	72808	566	0	0	100	0
D1240-D10	Apolemia sp	V5-V7S	73228	0	0	0	27922	38
D1242-SS4	Apolemia undescribed sp	V5-V7S	61156	560	0	0	0	0
D1244-D2	Apolemia undescribed sp	V5-V7S	98468	0	0	0	28	0
D1163-D4	Bargmannia amoena	V5-V7S	86084	0	0	0	2170	0
D1165-SS12	Bargmannia amoena	V5-V7S	38486	494	0	0	276	0
D861-D12	Bargmannia amoena	V5-V7S	448458	850170	0	43808	3304	168
D1168-SS7	Bargmannia elongata	V5-V7S	34850	0	0	0	14810	652
D1164-SS7	Bargmannia lata	V5-V7S	39176	0	0	0	3248	1696
D1240-D9	Bargmannia lata	V5-V7S	71898	0	0	0	4230	872
D1242-D6	Bargmannia lata	V5-V7S	77194	0	0	0	0	0
D1240-MS1	Chuniphyes moserae	V5-V7S	75858	0	0	0	0	0
D1137-MS5	Chuniphyes multidentata	V5-V7S	50354	0	0	0	0	0
D1241-SS2	Chuniphyes multidentata	V5-V7S	41720	0	0	0	0	0
D1242-SS12	Chuniphyes multidentata	V5-V7S	51704	0	0	0	0	0
D1243-SS11	Chuniphyes multidentata	V5-V7S	45262	0	0	0	0	0
D1244-SS9	Chuniphyes multidentata	V5-V7S	84290	126	0	0	0	0
D1243-SS9	Cordagalma ordinatum	V5-V7S	253766	0	0	0	466	76
D1243-SS8	Craseoa lathetica	V5-V7S	32302	0	0	0	0	0
D960-SS1	Craseoa lathetica	V5-V7S	268650	0	0	0	1994	93
D1244-SS12	Desmophyes annectens	V5-V7S	17768	0	0	0	0	0
26Mar19-BW3-1	Diphyes dispar	V5-V7S	62484	0	0	0	0	0
26Mar19-BW3-38	Diphyes dispar	V5-V7S	57790	0	0	0	0	0
26Mar19-BW3-39	Diphyes dispar	V5-V7S	48296	0	0	0	16	0
26Mar19-BW4-30	Diphyes dispar	V5-V7S	56840	0	0	0	0	0
D1243-BW19	Diphyes dispar	V5-V7S	79428	0	0	0	0	0
D1243-BW25	Diphyes dispar	V5-V7S	86896	100	0	0	0	0
D1243-BW28	Diphyes dispar	V5-V7S	95152	0	0	0	0	0
D1243-BW29	Diphyes dispar	V5-V7S	82576	0	0	0	0	0
D1243-BW30	Diphyes dispar	V5-V7S	99896	0	0	0	0	0
D1243-BW31	Diphyes dispar	V5-V7S	70358	0	0	0	0	0
D1243-BW32	Diphyes dispar	V5-V7S	78384	0	0	0	0	0
D1243-BW33	Diphyes dispar	V5-V7S	70134	0	0	0	0	0
D1243-BW37	Diphyes dispar	V5-V7S	107410	0	0	0	0	0
D1244-BW1	Diphyes dispar	V5-V7S	66172	0	0	0	0	0
D1244-BW24	Diphyes dispar	V5-V7S	118616	0	0	0	180	0
D1240-D6	Erenna cornuta	V5-V7S	93692	0	0	0	0	0
D860-D6	Erenna sirena	V5-V7S	597024	0	0	0	610	892
D1242-MS6	Forskalia formosa	V5-V7S	30482	0	0	0	0	0
D1242-SS1	Forskalia formosa	V5-V7S	113926	0	0	0	0	0
D963-SS6	Forskalia formosa	V5-V7S	109718	0	0	0	0	122
D1137-D7	Forskalia sp.	V5-V7S	69122	0	0	0	0	0
D1137-D9	Forskalia sp.	V5-V7S	74748	0	0	0	0	0
D1243-D4	Forskalia sp.	V5-V7S	49624	0	0	0	0	0
D1245-D9	Forskalia sp.	V5-V7S	82022	472	0	0	422	32
M123-SS8	Forskalia sp.	V5-V7S	10958	171470	0	0	355	0
D1023-MS2	Frillagalma vityazi	V5-V7S	210483	0	0	0	620	393
D1240-SS5	Frillagalma vityazi	V5-V7S	43600	0	0	0	32	23
D1242-D8	Frillagalma vityazi	V5-V7S	40010	0	0	0	0	0
D1241-D10	Gymnopraia lapislazula	V5-V7S	77224	0	0	0	0	0
D1243-SS7	Gymnopraia lapislazula	V5-V7S	83898	0	0	0	0	0
D965-D10	Gymnopraia lapislazula	V5-V7S	163560	0	0	0	126	0
D1244-D8	Halistemma rubrum	V5-V7S	71088	0	0	0	0	0
D1241-MS6	Kephyes ovata	V5-V7S	46602	0	0	0	0	0
D1241-SS8	Kephyes ovata	V5-V7S	48736	0	0	0	0	0
D1242-SS12b	Lensia conoidea	V5-V7S	65416	214	0	0	0	0
D1241-D5	Lilyopsis fluoracantha	V5-V7S	83216	0	0	0	0	0
D1169-SS8	Lychnagalma utricularia	V5-V7S	14190	0	0	0	0	0
D1242-SS10	Lychnagalma utricularia	V5-V7S	22466	0	0	0	0	0
D1242-SS11	Lychnagalma utricularia	V5-V7S	41064	56130	0	0	506	0
D962-D4	Lychnagalma utricularia	V5-V7S	3700	154710	0	0	4992	15
D1164-SS6	Marrus claudanielis	V5-V7S	80646	0	0	0	110	0
D959-SS7	Marrus claudanielis	V5-V7S	157983	0	0	0	301	0
D1138.2-BW45	Muggiaea atlantica	V5-V7S	65768	0	0	0	0	0
D1138.2-BW46	Muggiaea atlantica	V5-V7S	74406	0	0	0	0	0
D1138.2-BW63	Muggiaea atlantica	V5-V7S	83150	0	0	0	0	0
D1138.2-BW64	Muggiaea atlantica	V5-V7S	47500	0	0	0	0	0
D1138.2-BW65	Muggiaea atlantica	V5-V7S	36246	0	0	0	0	0
D1241-MS2	Nanomia (deep)	V5-V7S	47640	0	0	0	0	0
D1244-SS10	Nanomia (deep)	V5-V7S	135892	0	0	0	49	0
D1244-SS8	Nanomia (deep)	V5-V7S	0	18624	0	0	0	0
Groton2_Dive1_36	Nanomia sp. Atlantic	V5-V7S	0	1218	0	272	0	0
Groton2_Dive1_38	Nanomia sp. Atlantic	V5-V7S	0	165	0	0	0	0
Groton2_Dive2_16	Nanomia sp. Atlantic	V5-V7S	170180	0	0	0	0	0
Groton2_Dive2_20	Nanomia sp. Atlantic	V5-V7S	218252	0	0	0	0	0
Groton2_Dive2_22	Nanomia sp. Atlantic	V5-V7S	228468	0	0	0	0	0
Groton2_Dive2_24	Nanomia sp. Atlantic	V5-V7S	308482	348	0	0	0	0
Groton2_Dive2_26	Nanomia sp. Atlantic	V5-V7S	238134	3776	0	45	0	0
Groton2_Dive2_28	Nanomia sp. Atlantic	V5-V7S	211216	8476	0	0	0	0
Groton2_Dive2_30	Nanomia sp. Atlantic	V5-V7S	154606	43504	0	0	0	0
Groton2_Dive2_32	Nanomia sp. Atlantic	V5-V7S	254264	0	0	0	0	0
Groton2_Dive2_34	Nanomia sp. Atlantic	V5-V7S	206766	5700	0	0	0	0
Groton2_Dive2_36	Nanomia sp. Atlantic	V5-V7S	284432	1218	0	272	6	0
Groton2_Dive2_38	Nanomia sp. Atlantic	V5-V7S	331242	165	0	0	0	0
26Mar19-BW3-20	Nanomia sp. shallow	V5-V7S	62164	0	0	0	0	0
26Mar19-BW3-25.1	Nanomia sp. shallow	V5-V7S	49168	0	0	0	0	0
26Mar19-BW3-29	Nanomia sp. shallow	V5-V7S	67030	0	0	0	0	0
26Mar19-BW3-40.1	Nanomia sp. shallow	V5-V7S	32554	0	0	7472	0	0
26Mar19-BW4-31	Nanomia sp. shallow	V5-V7S	56090	0	0	0	0	0
26Mar19-BW4-32	Nanomia sp. shallow	V5-V7S	49254	0	0	0	0	0
D1138-BW20	Nanomia sp. shallow	V5-V7S	52478	0	0	0	0	0
D1138-BW21	Nanomia sp. shallow	V5-V7S	60932	0	0	0	0	0
D1138-BW22	Nanomia sp. shallow	V5-V7S	124762	0	0	0	0	0
D1138-BW34	Nanomia sp. shallow	V5-V7S	56254	0	0	0	0	0
D1138-BW6	Nanomia sp. shallow	V5-V7S	35726	0	0	0	0	0
KiloMoana2018-BW7-4	Nanomia sp. shallow	V5-V7S	805282	2	0	0	308	10
BIOS19-D1-P1	Physalia physalis	V5-V7S	144637	0	0	0	0	0
BIOS19-D1-P2	Physalia physalis	V5-V7S	123188	0	0	0	0	0
BIOS19-D1-P3	Physalia physalis	V5-V7S	50376	0	0	0	0	0
BIOS19-D1-P4	Physalia physalis	V5-V7S	58182	0	0	0	0	0
BIOS19-D1-P5	Physalia physalis	V5-V7S	137050	4692	17286	61	46718	0
D1244-D3	Praya dubia	V5-V7S	93466	0	0	0	0	0
D960-BW2	Praya dubia	V5-V7S	173782	0	0	5032	12	0
D1166-D8	Resomia dunni	V5-V7S	85432	852	0	0	6514	43
D1168-D8	Resomia dunni	V5-V7S	73024	0	0	0	100	0
D963-D4	Resomia dunni	V5-V7S	293968	0	0	0	1430	98
D965-D7	Resomia ornicephala	V5-V7S	191229	0	0	0	131	486
D1245-D6	Sphaeronectes christiansonae	V5-V7S	95796	0	0	142	0	0
26Mar19-BW3-20.1	Sphaeronectes koellikeri	V5-V7S	87574	0	0	0	0	0
26Mar19-BW3-20.2	Sphaeronectes koellikeri	V5-V7S	58756	0	0	0	0	0
26Mar19-BW3-20.3	Sphaeronectes koellikeri	V5-V7S	90674	0	0	0	4	0
26Mar19-BW3-35	Sphaeronectes koellikeri	V5-V7S	77598	0	0	0	0	0
26Mar19-BW3-35.1	Sphaeronectes koellikeri	V5-V7S	202326	0	0	0	0	0
26Mar19-BW3-35.2	Sphaeronectes koellikeri	V5-V7S	70132	0	0	0	0	0
26Mar19-BW3-35.3	Sphaeronectes koellikeri	V5-V7S	64968	0	0	0	0	0
26Mar19-BW3-35.4	Sphaeronectes koellikeri	V5-V7S	60494	0	0	0	0	0
26Mar19-BW3-35.5	Sphaeronectes koellikeri	V5-V7S	60304	0	0	0	0	0
D1138-BW60	Sphaeronectes koellikeri	V5-V7S	64634	554	0	0	0	0
D1243-D3	Stephanomia amphytridis	V5-V7S	98632	0	0	0	18	0
D1245-D11	Stephanomia amphytridis	V5-V7S	115268	0	0	0	0	0
D856-SS8	Stephanomia amphytridis	V5-V7S	962900	0	0	0	6	0
Groton1_Dive2_4	Sulculeolaria chuni	V5-V7S	242726	384	0	0	17	0
D1019-D5	Undescribed physonect L	V5-V7S	735334	0	0	6	96	56
D1241-SS9	Undescribed physonect L	V5-V7S	40494	0	0	0	0	0
D1241-D6	Undescribed physonect ZigZag	V5-V7S	54944	0	0	0	0	0
D1137-D8	Vogtia serrata	V5-V7S	20614	70	0	0	28896	2651
D1243-SS10	Vogtia serrata	V5-V7S	76295	236	0	0	1792	2948
D961-SS1	Vogtia serrata	V5-V7S	124029	0	0	0	21026	33644
D1243-BW5	Agalma okenii	V3	89390	0	0	0	0	0
D1244-BW3	Agalma okenii	V3	114056	0	0	0	0	0
D1244-BW4	Agalma okenii	V3	140244	0	0	0	0	0
D1240-D1	Apolemia lanosa	V3	39726	0	0	0	0	0
D858-D6	Apolemia lanosa	V3	1243421	0	0	2	126157	198
D964-D1	Apolemia lanosa	V3	286202	0	0	0	0	0
D1137-SS2	Apolemia rubriversa	V3	77666	0	0	0	0	0
D1240-D12	Apolemia rubriversa	V3	220222	0	0	0	0	0
D1242-D2	Apolemia rubriversa	V3	159950	84	0	0	0	0
D1243-D2	Apolemia rubriversa	V3	151226	0	0	0	0	0
D1244-MS2	Apolemia rubriversa	V3	130532	0	0	0	0	0
D1244-MS3	Apolemia rubriversa	V3	153686	0	0	0	0	0
D1245-D1	Apolemia rubriversa	V3	120102	600	0	0	0	0
D1240-D10	Apolemia sp	V3	126902	0	0	12	22808	69
D1242-SS4	Apolemia undescribed sp	V3	96040	836	0	0	0	0
D1244-D2	Apolemia undescribed sp	V3	135702	0	0	0	0	0
D1163-D4	Bargmannia amoena	V3	199472	0	0	0	3243	33
D1165-SS12	Bargmannia amoena	V3	51598	458	0	0	866	39
D861-D12	Bargmannia amoena	V3	711751	600776	0	27504	14246	112
D1168-SS7	Bargmannia elongata	V3	60748	0	0	0	7688	14
D1244-SS6	Bargmannia elongata	V3	14498	49694	0	0	68	0
D1164-SS7	Bargmannia lata	V3	47574	32	0	0	5748	0
D1240-D9	Bargmannia lata	V3	110362	0	0	0	5226	281
D1242-D6	Bargmannia lata	V3	99132	0	0	0	0	0
D1240-MS1	Chuniphyes moserae	V3	139976	0	0	0	0	0
D1137-MS5	Chuniphyes multidentata	V3	74238	0	0	0	0	0
D1241-SS2	Chuniphyes multidentata	V3	64158	0	0	0	0	0
D1242-SS12	Chuniphyes multidentata	V3	88518	0	0	0	0	0
D1243-SS11	Chuniphyes multidentata	V3	59266	0	0	0	0	0
D1244-SS9	Chuniphyes multidentata	V3	126052	184	0	0	0	0
D1243-SS9	Cordagalma ordinatum	V3	128880	0	0	0	150	0
D1243-SS8	Craseoa lathetica	V3	58432	0	0	0	0	0
D960-SS1	Craseoa lathetica	V3	667523	0	0	0	1963	190
D1244-SS12	Desmophyes annectens	V3	26420	0	0	0	0	0
26Mar19-BW3-1	Diphyes dispar	V3	81840	0	0	0	0	0
26Mar19-BW3-38	Diphyes dispar	V3	110282	0	0	0	0	0
26Mar19-BW3-39	Diphyes dispar	V3	69576	0	0	0	0	0
26Mar19-BW4-30	Diphyes dispar	V3	85828	0	0	0	0	0
D1243-BW19	Diphyes dispar	V3	110360	0	0	0	0	0
D1243-BW25	Diphyes dispar	V3	109656	156	0	0	0	0
D1243-BW28	Diphyes dispar	V3	132354	0	0	0	0	0
D1243-BW29	Diphyes dispar	V3	146402	0	0	0	58	0
D1243-BW30	Diphyes dispar	V3	202826	0	0	0	0	0
D1243-BW31	Diphyes dispar	V3	89306	0	0	0	0	0
D1243-BW32	Diphyes dispar	V3	112576	0	0	0	0	0
D1243-BW33	Diphyes dispar	V3	129502	0	0	0	0	0
D1243-BW37	Diphyes dispar	V3	179658	0	0	0	62	0
D1244-BW1	Diphyes dispar	V3	116498	12	0	0	0	0
D1244-BW24	Diphyes dispar	V3	169450	0	0	0	0	0
D1240-D6	Erenna cornuta	V3	123626	0	0	0	30	0
D860-D6	Erenna sirena	V3	784320	0	0	0	268546	424
D1242-MS6	Forskalia formosa	V3	45726	0	0	0	0	0
D1242-SS1	Forskalia formosa	V3	151130	0	0	0	0	0
D963-SS6	Forskalia formosa	V3	154358	0	0	0	22	174
D1137-D7	Forskalia sp.	V3	91822	0	0	0	0	0
D1137-D9	Forskalia sp.	V3	104582	0	0	0	0	0
D1243-D4	Forskalia sp.	V3	87058	0	0	0	0	0
D1245-D9	Forskalia sp.	V3	171074	1508	0	0	190	20
M123-SS8	Forskalia sp.	V3	42228	213640	0	0	1394	775
D1023-MS2	Frillagalma vityazi	V3	303324	0	0	0	4213	264
D1240-SS5	Frillagalma vityazi	V3	55860	0	0	0	592	62
D1242-D8	Frillagalma vityazi	V3	44244	0	0	0	0	0
D1241-D10	Gymnopraia lapislazula	V3	103946	0	0	0	0	0
D1243-SS7	Gymnopraia lapislazula	V3	114648	0	0	0	0	0
D965-D10	Gymnopraia lapislazula	V3	273951	0	0	0	87	0
D1244-D8	Halistemma rubrum	V3	111148	22	0	0	28	0
D1241-MS6	Kephyes ovata	V3	62528	0	0	0	0	0
D1241-SS8	Kephyes ovata	V3	88946	0	0	0	0	0
D1242-SS12b	Lensia conoidea	V3	104220	220	0	0	0	0
D1241-D5	Lilyopsis fluoracantha	V3	119572	0	0	0	0	0
D1169-SS8	Lychnagalma utricularia	V3	27144	0	0	0	0	0
D1242-SS10	Lychnagalma utricularia	V3	45874	0	0	0	0	0
D1242-SS11	Lychnagalma utricularia	V3	80448	85842	0	0	13	0
D962-D4	Lychnagalma utricularia	V3	6940	231050	0	0	970	4378
D1164-SS6	Marrus claudanielis	V3	110802	0	0	0	212	0
D959-SS7	Marrus claudanielis	V3	99338	0	0	0	10	0
D1138.2-BW45	Muggiaea atlantica	V3	98836	0	0	0	0	0
D1138.2-BW46	Muggiaea atlantica	V3	88200	0	0	0	40	0
D1138.2-BW63	Muggiaea atlantica	V3	106500	0	0	0	48	0
D1138.2-BW64	Muggiaea atlantica	V3	66096	0	0	0	0	0
D1138.2-BW65	Muggiaea atlantica	V3	53994	0	0	0	16	0
D1241-MS2	Nanomia (deep)	V3	70584	0	0	0	0	0
D1244-SS10	Nanomia (deep)	V3	130224	0	0	0	142	14
D1244-SS8	Nanomia (deep)	V3	50	34794	0	0	0	0
Groton2_Dive1_36	Nanomia sp. Atlantic	V3	0	1556	0	126	0	0
Groton2_Dive2_16	Nanomia sp. Atlantic	V3	208016	0	0	0	0	0
Groton2_Dive2_18	Nanomia sp. Atlantic	V3	373976	0	0	0	0	0
Groton2_Dive2_20	Nanomia sp. Atlantic	V3	380558	0	0	0	0	0
Groton2_Dive2_22	Nanomia sp. Atlantic	V3	352812	0	0	0	0	0
Groton2_Dive2_24	Nanomia sp. Atlantic	V3	422326	788	0	0	66	0
Groton2_Dive2_26	Nanomia sp. Atlantic	V3	319060	8222	0	0	0	0
Groton2_Dive2_28	Nanomia sp. Atlantic	V3	305902	19648	0	0	0	0
Groton2_Dive2_30	Nanomia sp. Atlantic	V3	186178	65620	0	0	0	0
Groton2_Dive2_32	Nanomia sp. Atlantic	V3	367544	0	0	0	0	0
Groton2_Dive2_34	Nanomia sp. Atlantic	V3	298082	14280	0	0	80	0
Groton2_Dive2_36	Nanomia sp. Atlantic	V3	423080	1556	0	126	38	19
Groton2_Dive2_38	Nanomia sp. Atlantic	V3	463964	0	0	0	0	0
26Mar19-BW3-20	Nanomia sp. shallow	V3	79346	0	0	0	0	0
26Mar19-BW3-25.1	Nanomia sp. shallow	V3	93570	0	0	0	0	0
26Mar19-BW3-29	Nanomia sp. shallow	V3	96754	0	0	0	0	0
26Mar19-BW3-40.1	Nanomia sp. shallow	V3	87532	3047	0	0	0	0
26Mar19-BW4-31	Nanomia sp. shallow	V3	61866	0	0	0	0	0
26Mar19-BW4-32	Nanomia sp. shallow	V3	59214	0	0	0	0	0
D1138-BW20	Nanomia sp. shallow	V3	88618	0	0	0	0	0
D1138-BW21	Nanomia sp. shallow	V3	102922	0	0	0	0	0
D1138-BW22	Nanomia sp. shallow	V3	175184	0	0	0	0	0
D1138-BW34	Nanomia sp. shallow	V3	60718	0	0	0	0	0
D1138-BW6	Nanomia sp. shallow	V3	46628	0	0	0	0	0
KiloMoana2018-BW7-4	Nanomia sp. shallow	V3	721796	44742	0	0	376	78
BIOS19-D1-P1	Physalia physalis	V3	167222	16	0	0	0	0
BIOS19-D1-P2	Physalia physalis	V3	166646	0	0	0	0	0
BIOS19-D1-P3	Physalia physalis	V3	65138	0	0	0	0	0
BIOS19-D1-P4	Physalia physalis	V3	89644	0	0	0	0	24
BIOS19-D1-P5	Physalia physalis	V3	202848	10064	18058	1178	55745	66
D1244-D3	Praya dubia	V3	163450	0	0	0	0	0
D960-BW2	Praya dubia	V3	212272	0	0	3854	0	0
D1166-D8	Resomia dunni	V3	48976	1644	0	0	892	288
D1168-D8	Resomia dunni	V3	95188	0	0	0	58	0
D963-D4	Resomia dunni	V3	266744	0	0	0	394	162
D965-D7	Resomia ornicephala	V3	264866	0	0	0	844	394
D1245-D6	Sphaeronectes christiansonae	V3	167576	0	0	0	0	28
26Mar19-BW3-20.1	Sphaeronectes koellikeri	V3	135144	0	0	0	0	0
26Mar19-BW3-20.2	Sphaeronectes koellikeri	V3	83628	0	0	0	0	0
26Mar19-BW3-20.3	Sphaeronectes koellikeri	V3	110708	0	0	0	0	0
26Mar19-BW3-35	Sphaeronectes koellikeri	V3	94728	0	0	0	0	0
26Mar19-BW3-35.1	Sphaeronectes koellikeri	V3	240754	0	0	0	0	0
26Mar19-BW3-35.2	Sphaeronectes koellikeri	V3	94656	0	0	0	0	0
26Mar19-BW3-35.3	Sphaeronectes koellikeri	V3	102702	0	0	0	0	0
26Mar19-BW3-35.4	Sphaeronectes koellikeri	V3	94872	0	0	0	0	0
26Mar19-BW3-35.5	Sphaeronectes koellikeri	V3	67356	0	0	0	0	0
D1138-BW60	Sphaeronectes koellikeri	V3	92898	1512	0	0	0	0
D1243-D3	Stephanomia amphytridis	V3	151996	0	0	0	146	0
D1245-D11	Stephanomia amphytridis	V3	153624	0	0	0	0	0
D856-SS8	Stephanomia amphytridis	V3	330372	0	0	0	311326	74
Groton1_Dive2_4	Sulculeolaria chuni	V3	344552	1044	0	0	17	0
D1019-D5	Undescribed physonect L	V3	782548	996	0	0	382	100
D1241-SS9	Undescribed physonect L	V3	52896	0	0	0	0	0
D1241-D6	Undescribed physonect ZigZag	V3	74042	0	0	0	0	0
D1137-D8	Vogtia serrata	V3	25084	46	0	0	37046	0
D1243-SS10	Vogtia serrata	V3	153928	0	0	0	0	0
D961-SS1	Vogtia serrata	V3	261294	0	0	0	4622	359
D1243-BW5	Agalma okenii	V7	59900	0	0	0	0	0
D1244-BW3	Agalma okenii	V7	72208	0	0	0	0	0
D1244-BW4	Agalma okenii	V7	137168	0	0	0	0	0
D1240-D1	Apolemia lanosa	V7	24888	0	0	0	0	0
D858-D6	Apolemia lanosa	V7	417494	0	0	0	734	8
D964-D1	Apolemia lanosa	V7	178849	0	0	0	49	0
D1137-SS2	Apolemia rubriversa	V7	33672	0	0	0	0	0
D1240-D12	Apolemia rubriversa	V7	142332	0	0	0	0	0
D1242-D2	Apolemia rubriversa	V7	98684	0	0	0	0	0
D1243-D2	Apolemia rubriversa	V7	85610	0	0	0	0	0
D1244-MS2	Apolemia rubriversa	V7	97956	0	0	0	0	0
D1244-MS3	Apolemia rubriversa	V7	143024	0	0	0	0	0
D1245-D1	Apolemia rubriversa	V7	143698	952	0	0	12	0
D1240-D10	Apolemia sp	V7	87182	0	0	14	5240	29
D1242-SS4	Apolemia undescribed sp	V7	63042	518	0	0	0	0
D1244-D2	Apolemia undescribed sp	V7	68052	0	0	0	0	0
D1163-D4	Bargmannia amoena	V7	55090	0	0	0	404	0
D1165-SS12	Bargmannia amoena	V7	33270	486	0	0	174	0
D861-D12	Bargmannia amoena	V7	139948	203230	0	1242	132414	0
D1244-SS6	Bargmannia elongata	V7	13892	25212	0	0	0	0
D1164-SS7	Bargmannia lata	V7	22212	0	0	0	1222	0
D1240-D9	Bargmannia lata	V7	25566	0	0	0	26	0
D1242-D6	Bargmannia lata	V7	57600	0	0	0	0	0
D1240-MS1	Chuniphyes moserae	V7	120248	0	0	0	210	0
D1137-MS5	Chuniphyes multidentata	V7	27626	0	0	0	0	0
D1241-SS2	Chuniphyes multidentata	V7	47890	0	0	0	0	0
D1242-SS12	Chuniphyes multidentata	V7	53384	0	0	0	0	0
D1243-SS11	Chuniphyes multidentata	V7	50292	0	0	0	0	0
D1244-SS9	Chuniphyes multidentata	V7	118448	98	0	0	0	0
D1243-SS9	Cordagalma ordinatum	V7	239604	0	0	0	230	0
D1243-SS8	Craseoa lathetica	V7	37260	0	0	0	0	4
D960-SS1	Craseoa lathetica	V7	346043	0	0	0	555	0
D1244-SS12	Desmophyes annectens	V7	19092	0	0	0	0	0
26Mar19-BW3-1	Diphyes dispar	V7	66232	0	0	0	0	0
26Mar19-BW3-38	Diphyes dispar	V7	55688	0	0	0	0	0
26Mar19-BW3-39	Diphyes dispar	V7	42532	0	0	0	10	0
26Mar19-BW4-30	Diphyes dispar	V7	54810	0	0	0	0	0
D1243-BW19	Diphyes dispar	V7	63728	0	0	0	0	0
D1243-BW25	Diphyes dispar	V7	90568	78	0	0	0	0
D1243-BW28	Diphyes dispar	V7	94536	0	0	0	0	0
D1243-BW29	Diphyes dispar	V7	85090	0	0	0	0	0
D1243-BW30	Diphyes dispar	V7	107030	0	0	0	0	0
D1243-BW31	Diphyes dispar	V7	78774	0	0	0	0	0
D1243-BW32	Diphyes dispar	V7	110844	0	0	0	0	0
D1243-BW33	Diphyes dispar	V7	98732	0	0	0	0	0
D1243-BW37	Diphyes dispar	V7	150114	0	0	0	0	0
D1244-BW1	Diphyes dispar	V7	81200	16	0	0	0	0
D1244-BW24	Diphyes dispar	V7	115780	0	0	0	308	0
D1240-D6	Erenna cornuta	V7	96422	0	0	0	0	0
D860-D6	Erenna sirena	V7	78012	0	0	0	104	0
D1242-MS6	Forskalia formosa	V7	29376	0	0	0	0	0
D1242-SS1	Forskalia formosa	V7	92232	0	0	0	12	0
D963-SS6	Forskalia formosa	V7	92126	0	0	0	8	0
D1137-D7	Forskalia sp.	V7	31728	0	0	0	0	0
D1137-D9	Forskalia sp.	V7	42414	0	0	0	0	0
D1243-D4	Forskalia sp.	V7	48888	0	0	0	0	0
D1245-D9	Forskalia sp.	V7	102904	332	0	0	0	0
M123-SS8	Forskalia sp.	V7	33624	989	0	0	1369	8
D1023-MS2	Frillagalma vityazi	V7	203019	0	0	0	449	0
D1240-SS5	Frillagalma vityazi	V7	24564	0	0	0	36	0
D1242-D8	Frillagalma vityazi	V7	29850	0	0	0	0	0
D1241-D10	Gymnopraia lapislazula	V7	83724	0	0	0	0	0
D1243-SS7	Gymnopraia lapislazula	V7	72564	0	0	0	0	0
D965-D10	Gymnopraia lapislazula	V7	159804	0	0	0	30	0
D1244-D8	Halistemma rubrum	V7	71476	20	0	0	0	0
D1241-MS6	Kephyes ovata	V7	47058	0	0	0	0	0
D1241-SS8	Kephyes ovata	V7	60412	0	0	0	0	0
D1242-SS12b	Lensia conoidea	V7	70748	234	0	0	40	0
D1241-D5	Lilyopsis fluoracantha	V7	74916	0	0	0	0	0
D1169-SS8	Lychnagalma utricularia	V7	21254	0	0	0	0	0
D1242-SS10	Lychnagalma utricularia	V7	20910	0	0	0	0	0
D1242-SS11	Lychnagalma utricularia	V7	35950	0	0	0	0	0
D962-D4	Lychnagalma utricularia	V7	4840	139662	0	0	370	118
D1164-SS6	Marrus claudanielis	V7	65826	0	0	0	24	0
D959-SS7	Marrus claudanielis	V7	186044	0	0	0	0	0
D1138.2-BW45	Muggiaea atlantica	V7	106920	0	0	0	0	0
D1138.2-BW46	Muggiaea atlantica	V7	56940	0	0	0	0	0
D1138.2-BW63	Muggiaea atlantica	V7	39976	0	0	0	0	0
D1138.2-BW64	Muggiaea atlantica	V7	32930	0	0	0	0	0
D1138.2-BW65	Muggiaea atlantica	V7	33438	0	0	0	0	0
D1241-MS2	Nanomia (deep)	V7	48460	0	0	0	0	0
D1244-SS10	Nanomia (deep)	V7	75242	0	0	0	8	0
D1244-SS8	Nanomia (deep)	V7	0	17772	0	0	0	0
Groton2_Dive2_16	Nanomia sp. Atlantic	V7	144584	0	0	0	0	0
Groton2_Dive2_18	Nanomia sp. Atlantic	V7	131334	0	0	0	0	0
Groton2_Dive2_20	Nanomia sp. Atlantic	V7	236478	0	0	0	0	0
Groton2_Dive2_22	Nanomia sp. Atlantic	V7	121458	0	0	0	0	0
Groton2_Dive2_24	Nanomia sp. Atlantic	V7	297168	230	0	0	0	0
Groton2_Dive2_26	Nanomia sp. Atlantic	V7	118880	1844	0	0	0	0
Groton2_Dive2_28	Nanomia sp. Atlantic	V7	95544	5926	0	0	0	0
Groton2_Dive2_30	Nanomia sp. Atlantic	V7	128494	28655	0	0	0	0
Groton2_Dive2_32	Nanomia sp. Atlantic	V7	212924	0	0	0	0	0
Groton2_Dive2_34	Nanomia sp. Atlantic	V7	100354	1793	0	0	8	0
Groton2_Dive2_36	Nanomia sp. Atlantic	V7	55832	0	0	0	0	0
Groton2_Dive2_38	Nanomia sp. Atlantic	V7	125984	0	0	0	0	0
26Mar19-BW3-20	Nanomia sp. shallow	V7	56820	0	0	0	0	0
26Mar19-BW3-25.1	Nanomia sp. shallow	V7	53340	0	0	0	0	0
26Mar19-BW3-29	Nanomia sp. shallow	V7	67390	0	0	0	0	0
26Mar19-BW3-40.1	Nanomia sp. shallow	V7	40392	0	0	0	0	0
26Mar19-BW4-31	Nanomia sp. shallow	V7	46908	0	0	0	0	0
26Mar19-BW4-32	Nanomia sp. shallow	V7	46072	0	0	0	0	0
D1138-BW20	Nanomia sp. shallow	V7	30136	0	0	0	0	0
D1138-BW21	Nanomia sp. shallow	V7	38656	0	0	0	0	0
D1138-BW22	Nanomia sp. shallow	V7	84076	0	0	0	0	0
D1138-BW34	Nanomia sp. shallow	V7	44784	0	0	0	0	0
D1138-BW6	Nanomia sp. shallow	V7	21202	0	0	0	0	0
KiloMoana2018-BW7-4	Nanomia sp. shallow	V7	126844	4748	0	0	124652	10
BIOS19-D1-P1	Physalia physalis	V7	100502	0	0	0	0	0
BIOS19-D1-P2	Physalia physalis	V7	90832	0	0	0	0	0
BIOS19-D1-P3	Physalia physalis	V7	43176	0	0	0	0	0
BIOS19-D1-P4	Physalia physalis	V7	36614	0	0	0	0	0
BIOS19-D1-P5	Physalia physalis	V7	45120	66	3252	46	10758	36
D1244-D3	Praya dubia	V7	108554	0	0	0	0	0
D960-BW2	Praya dubia	V7	206760	0	0	1560	0	0
D1166-D8	Resomia dunni	V7	29044	530	0	0	520	0
D1168-D8	Resomia dunni	V7	107056	0	0	0	0	0
D963-D4	Resomia dunni	V7	130357	0	0	0	43	16
D965-D7	Resomia ornicephala	V7	41806	0	0	0	0	26
D1245-D6	Sphaeronectes christiansonae	V7	88828	0	0	0	0	0
26Mar19-BW3-20.1	Sphaeronectes koellikeri	V7	53022	0	0	0	0	0
26Mar19-BW3-20.2	Sphaeronectes koellikeri	V7	57054	0	0	0	6	0
26Mar19-BW3-20.3	Sphaeronectes koellikeri	V7	70270	0	0	0	0	0
26Mar19-BW3-35	Sphaeronectes koellikeri	V7	50402	0	0	0	0	0
26Mar19-BW3-35.1	Sphaeronectes koellikeri	V7	122616	0	0	0	0	0
26Mar19-BW3-35.2	Sphaeronectes koellikeri	V7	62830	0	0	0	0	0
26Mar19-BW3-35.3	Sphaeronectes koellikeri	V7	67158	0	0	0	0	0
26Mar19-BW3-35.4	Sphaeronectes koellikeri	V7	49988	0	0	0	0	0
26Mar19-BW3-35.5	Sphaeronectes koellikeri	V7	26056	0	0	0	0	0
D1138-BW60	Sphaeronectes koellikeri	V7	44482	488	0	0	0	0
D1243-D3	Stephanomia amphytridis	V7	53756	0	0	0	6	0
D1245-D11	Stephanomia amphytridis	V7	81234	0	0	0	0	0
D856-SS8	Stephanomia amphytridis	V7	137738	0	0	0	128117	0
Groton1_Dive2_4	Sulculeolaria chuni	V7	148790	282	0	0	0	0
D1019-D5	Undescribed physonect L	V7	241148	230	0	0	5244	4
D1241-SS9	Undescribed physonect L	V7	39928	0	0	0	0	0
D1241-D6	Undescribed physonect ZigZag	V7	50846	0	0	0	0	0
D1137-D8	Vogtia serrata	V7	0	0	0	0	11710	0
D1243-SS10	Vogtia serrata	V7	103334	0	0	0	0	0
D961-SS1	Vogtia serrata	V7	106204	0	0	0	812	4
D1243-BW5	Agalma okenii	V7p+V8	1728	0	0	0	0	0
D1244-BW3	Agalma okenii	V7p+V8	440	0	0	0	0	0
D1244-BW4	Agalma okenii	V7p+V8	1816	0	0	0	0	0
D1240-D1	Apolemia lanosa	V7p+V8	2042	0	0	0	0	0
D858-D6	Apolemia lanosa	V7p+V8	336605	0	0	0	1972	418
D964-D1	Apolemia lanosa	V7p+V8	2732	0	0	0	0	0
D1137-SS2	Apolemia rubriversa	V7p+V8	2026	0	0	0	0	0
D1240-D12	Apolemia rubriversa	V7p+V8	14470	0	0	0	0	0
D1242-D2	Apolemia rubriversa	V7p+V8	9936	0	0	0	0	0
D1243-D2	Apolemia rubriversa	V7p+V8	4830	0	0	0	0	0
D1244-MS2	Apolemia rubriversa	V7p+V8	5390	0	0	0	0	0
D1244-MS3	Apolemia rubriversa	V7p+V8	3960	0	0	0	0	0
D1245-D1	Apolemia rubriversa	V7p+V8	4564	0	0	0	0	74
D1240-D10	Apolemia sp	V7p+V8	5678	0	0	0	21674	0
D1242-SS4	Apolemia undescribed sp	V7p+V8	7640	0	0	0	0	0
D1244-D2	Apolemia undescribed sp	V7p+V8	1466	0	0	0	0	0
D1163-D4	Bargmannia amoena	V7p+V8	9554	0	0	0	832	0
D1165-SS12	Bargmannia amoena	V7p+V8	5232	26	0	0	817	67
D861-D12	Bargmannia amoena	V7p+V8	158704	238836	0	6406	190	4
D1168-SS7	Bargmannia elongata	V7p+V8	492	0	0	0	14359	167
D1164-SS7	Bargmannia lata	V7p+V8	1568	0	0	0	4027	0
D1240-D9	Bargmannia lata	V7p+V8	5950	0	0	0	1419	42
D1242-D6	Bargmannia lata	V7p+V8	7700	0	0	0	0	0
D1240-MS1	Chuniphyes moserae	V7p+V8	5208	0	0	0	0	0
D1137-MS5	Chuniphyes multidentata	V7p+V8	5214	0	0	0	0	0
D1241-SS2	Chuniphyes multidentata	V7p+V8	3198	0	0	0	0	0
D1242-SS12	Chuniphyes multidentata	V7p+V8	3710	0	0	0	0	0
D1243-SS11	Chuniphyes multidentata	V7p+V8	5472	0	0	0	0	0
D1244-SS9	Chuniphyes multidentata	V7p+V8	6664	0	0	0	0	0
D1243-SS9	Cordagalma ordinatum	V7p+V8	23208	0	0	0	400	0
D1243-SS8	Craseoa lathetica	V7p+V8	688	0	0	0	0	0
D960-SS1	Craseoa lathetica	V7p+V8	8346	0	0	0	582	448
D1244-SS12	Desmophyes annectens	V7p+V8	1484	0	0	0	0	0
26Mar19-BW3-1	Diphyes dispar	V7p+V8	6372	0	0	0	0	0
26Mar19-BW3-38	Diphyes dispar	V7p+V8	2998	0	0	0	0	0
26Mar19-BW3-39	Diphyes dispar	V7p+V8	5380	0	0	0	0	0
26Mar19-BW4-30	Diphyes dispar	V7p+V8	6494	0	0	0	0	0
D1243-BW19	Diphyes dispar	V7p+V8	2932	0	0	0	0	0
D1243-BW25	Diphyes dispar	V7p+V8	2088	0	0	0	0	0
D1243-BW28	Diphyes dispar	V7p+V8	2032	0	0	0	0	0
D1243-BW29	Diphyes dispar	V7p+V8	3170	0	0	0	0	0
D1243-BW30	Diphyes dispar	V7p+V8	1334	0	0	0	0	0
D1243-BW31	Diphyes dispar	V7p+V8	2866	0	0	0	0	0
D1243-BW32	Diphyes dispar	V7p+V8	1758	0	0	0	0	0
D1243-BW33	Diphyes dispar	V7p+V8	4260	0	0	0	18	0
D1243-BW37	Diphyes dispar	V7p+V8	8426	0	0	0	0	0
D1244-BW1	Diphyes dispar	V7p+V8	5258	0	0	0	0	0
D1244-BW24	Diphyes dispar	V7p+V8	13254	28	0	0	0	0
D1240-D6	Erenna cornuta	V7p+V8	4988	0	0	0	0	0
D1165-SS1	Erenna sirena	V7p+V8	162	0	0	0	0	0
D860-D6	Erenna sirena	V7p+V8	381010	0	0	0	176	204
D1242-MS6	Forskalia formosa	V7p+V8	174	0	0	0	0	0
D1242-SS1	Forskalia formosa	V7p+V8	1100	0	0	0	0	0
D963-SS6	Forskalia formosa	V7p+V8	6858	0	0	0	0	0
D1137-D7	Forskalia sp.	V7p+V8	8542	0	0	0	0	0
D1137-D9	Forskalia sp.	V7p+V8	7528	0	0	0	0	0
D1243-D4	Forskalia sp.	V7p+V8	4326	0	0	0	0	0
D1245-D9	Forskalia sp.	V7p+V8	3058	368	0	0	99	332
M123-SS8	Forskalia sp.	V7p+V8	250	4471	0	0	171	73
D1023-MS2	Frillagalma vityazi	V7p+V8	8158	0	0	0	727	11
D1240-SS5	Frillagalma vityazi	V7p+V8	1714	0	0	0	123	49
D1242-D8	Frillagalma vityazi	V7p+V8	162	0	0	0	0	0
D1241-D10	Gymnopraia lapislazula	V7p+V8	7606	0	0	0	0	0
D1243-SS7	Gymnopraia lapislazula	V7p+V8	3804	0	0	0	0	0
D965-D10	Gymnopraia lapislazula	V7p+V8	10721	0	0	0	31	0
D1244-D8	Halistemma rubrum	V7p+V8	12056	0	0	0	0	0
D1241-MS6	Kephyes ovata	V7p+V8	4792	0	0	0	0	0
D1241-SS8	Kephyes ovata	V7p+V8	9382	0	0	0	0	0
D1242-SS12b	Lensia conoidea	V7p+V8	7060	0	0	0	0	0
D1241-D5	Lilyopsis fluoracantha	V7p+V8	3218	0	0	0	0	0
D1169-SS8	Lychnagalma utricularia	V7p+V8	1644	0	0	0	0	0
D1242-SS10	Lychnagalma utricularia	V7p+V8	90	0	0	0	0	0
D1242-SS11	Lychnagalma utricularia	V7p+V8	1566	3740	0	0	201	0
D962-D4	Lychnagalma utricularia	V7p+V8	290	4474	0	0	8214	1149
D1164-SS6	Marrus claudanielis	V7p+V8	11642	0	0	0	103	0
D959-SS7	Marrus claudanielis	V7p+V8	12436	0	0	0	758	14
D1138.2-BW45	Muggiaea atlantica	V7p+V8	6666	0	0	0	0	0
D1138.2-BW46	Muggiaea atlantica	V7p+V8	6884	0	0	0	0	0
D1138.2-BW63	Muggiaea atlantica	V7p+V8	8980	0	0	0	0	0
D1138.2-BW64	Muggiaea atlantica	V7p+V8	5526	0	0	0	0	0
D1138.2-BW65	Muggiaea atlantica	V7p+V8	3912	0	0	0	0	0
D1241-MS2	Nanomia (deep)	V7p+V8	2712	0	0	0	0	0
D1244-SS10	Nanomia (deep)	V7p+V8	12666	0	0	0	0	5
D1244-SS8	Nanomia (deep)	V7p+V8	0	1730	0	0	0	0
Groton2_Dive2_16	Nanomia sp. Atlantic	V7p+V8	7404	0	0	0	0	0
Groton2_Dive2_18	Nanomia sp. Atlantic	V7p+V8	19424	0	0	0	0	0
Groton2_Dive2_20	Nanomia sp. Atlantic	V7p+V8	7546	0	0	0	0	0
Groton2_Dive2_22	Nanomia sp. Atlantic	V7p+V8	4880	0	0	0	0	0
Groton2_Dive2_24	Nanomia sp. Atlantic	V7p+V8	8358	0	0	0	0	0
Groton2_Dive2_26	Nanomia sp. Atlantic	V7p+V8	7764	0	0	0	0	0
Groton2_Dive2_28	Nanomia sp. Atlantic	V7p+V8	14988	696	0	0	0	0
Groton2_Dive2_30	Nanomia sp. Atlantic	V7p+V8	12832	4978	0	0	0	0
Groton2_Dive2_32	Nanomia sp. Atlantic	V7p+V8	7772	0	0	0	0	0
Groton2_Dive2_34	Nanomia sp. Atlantic	V7p+V8	16806	706	0	0	36	0
Groton2_Dive2_36	Nanomia sp. Atlantic	V7p+V8	14252	98	0	0	0	0
Groton2_Dive2_38	Nanomia sp. Atlantic	V7p+V8	10940	0	0	0	0	0
26Mar19-BW3-20	Nanomia sp. shallow	V7p+V8	7548	0	0	0	0	0
26Mar19-BW3-25.1	Nanomia sp. shallow	V7p+V8	6102	0	0	0	0	0
26Mar19-BW3-29	Nanomia sp. shallow	V7p+V8	6270	0	0	0	0	0
26Mar19-BW3-40.1	Nanomia sp. shallow	V7p+V8	4064	0	0	0	0	5775
26Mar19-BW4-31	Nanomia sp. shallow	V7p+V8	5868	0	0	0	0	0
26Mar19-BW4-32	Nanomia sp. shallow	V7p+V8	4914	0	0	0	0	0
D1138-BW20	Nanomia sp. shallow	V7p+V8	6332	0	0	0	0	0
D1138-BW21	Nanomia sp. shallow	V7p+V8	5628	0	0	0	0	0
D1138-BW22	Nanomia sp. shallow	V7p+V8	11564	0	0	0	0	0
D1138-BW34	Nanomia sp. shallow	V7p+V8	6212	0	0	0	0	0
D1138-BW6	Nanomia sp. shallow	V7p+V8	4112	0	0	0	0	0
KiloMoana2018-BW7-4	Nanomia sp. shallow	V7p+V8	185672	5888	0	0	5596	8
BIOS19-D1-P1	Physalia physalis	V7p+V8	18150	0	0	0	0	0
BIOS19-D1-P2	Physalia physalis	V7p+V8	15352	0	0	0	0	0
BIOS19-D1-P3	Physalia physalis	V7p+V8	8732	0	0	0	0	0
BIOS19-D1-P4	Physalia physalis	V7p+V8	9688	0	0	0	0	0
BIOS19-D1-P5	Physalia physalis	V7p+V8	4346	3542	4148	428	15988	216
D1244-D3	Praya dubia	V7p+V8	4504	0	0	0	0	0
D960-BW2	Praya dubia	V7p+V8	5006	0	0	4422	0	0
D1166-D8	Resomia dunni	V7p+V8	16694	0	0	0	1904	50
D1168-D8	Resomia dunni	V7p+V8	16058	0	0	0	22	0
D963-D4	Resomia dunni	V7p+V8	31558	0	0	0	1010	0
D965-D7	Resomia ornicephala	V7p+V8	17720	0	0	0	0	22
D1245-D6	Sphaeronectes christiansonae	V7p+V8	17570	0	0	0	0	0
26Mar19-BW3-20.1	Sphaeronectes koellikeri	V7p+V8	7682	0	0	0	0	0
26Mar19-BW3-20.2	Sphaeronectes koellikeri	V7p+V8	8074	0	0	0	0	0
26Mar19-BW3-20.3	Sphaeronectes koellikeri	V7p+V8	10874	0	0	0	0	0
26Mar19-BW3-35	Sphaeronectes koellikeri	V7p+V8	6540	0	0	0	0	0
26Mar19-BW3-35.1	Sphaeronectes koellikeri	V7p+V8	11112	0	0	0	0	0
26Mar19-BW3-35.2	Sphaeronectes koellikeri	V7p+V8	5170	0	0	0	0	0
26Mar19-BW3-35.3	Sphaeronectes koellikeri	V7p+V8	8736	0	0	0	0	0
26Mar19-BW3-35.4	Sphaeronectes koellikeri	V7p+V8	8664	0	0	0	0	0
26Mar19-BW3-35.5	Sphaeronectes koellikeri	V7p+V8	7266	0	0	0	0	0
D1138-BW60	Sphaeronectes koellikeri	V7p+V8	5656	0	0	0	0	0
D1243-D3	Stephanomia amphytridis	V7p+V8	9572	0	0	0	0	0
D1245-D11	Stephanomia amphytridis	V7p+V8	19658	0	0	0	0	0
D856-SS8	Stephanomia amphytridis	V7p+V8	308142	0	0	0	14	78
Groton1_Dive2_4	Sulculeolaria chuni	V7p+V8	8956	0	0	0	0	0
D1019-D5	Undescribed physonect L	V7p+V8	561820	180	0	0	144	164
D1241-SS9	Undescribed physonect L	V7p+V8	992	0	0	0	0	0
D1241-D6	Undescribed physonect ZigZag	V7p+V8	1282	0	0	0	0	0
D1137-D8	Vogtia serrata	V7p+V8	2118	0	0	0	2269	0
D1243-SS10	Vogtia serrata	V7p+V8	6554	0	0	0	0	0
D961-SS1	Vogtia serrata	V7p+V8	11364	0	0	0	4191	59
D1243-BW5	Agalma okenii	V5-V7L	78006	0	0	0	0	0
D1244-BW3	Agalma okenii	V5-V7L	87469	0	0	0	0	0
D1244-BW4	Agalma okenii	V5-V7L	119827	0	0	0	0	0
D1240-D1	Apolemia lanosa	V5-V7L	25166	584	0	0	42	0
D858-D6	Apolemia lanosa	V5-V7L	504	0	0	2	346	0
D964-D1	Apolemia lanosa	V5-V7L	179714	0	0	0	424	0
D1137-SS2	Apolemia rubriversa	V5-V7L	41414	0	0	0	0	0
D1240-D12	Apolemia rubriversa	V5-V7L	153164	0	0	0	0	0
D1242-D2	Apolemia rubriversa	V5-V7L	111454	286	0	0	0	0
D1243-D2	Apolemia rubriversa	V5-V7L	62924	0	0	0	0	0
D1244-MS2	Apolemia rubriversa	V5-V7L	113162	0	0	0	0	0
D1244-MS3	Apolemia rubriversa	V5-V7L	64936	0	0	0	0	0
D1245-D1	Apolemia rubriversa	V5-V7L	89688	0	0	0	128	0
D1240-D10	Apolemia sp	V5-V7L	56070	0	0	0	21761	0
D1242-SS4	Apolemia undescribed sp	V5-V7L	75942	630	0	0	0	0
D1244-D2	Apolemia undescribed sp	V5-V7L	123612	282	0	0	22	0
D1163-D4	Bargmannia amoena	V5-V7L	28078	0	0	0	1068	0
D1165-SS12	Bargmannia amoena	V5-V7L	34942	1666	0	0	1520	86
D861-D12	Bargmannia amoena	V5-V7L	46	668	0	0	454	8
D1240-D9	Bargmannia lata	V5-V7L	13632	98	0	0	3772	0
D1242-D6	Bargmannia lata	V5-V7L	70232	0	0	0	0	0
D1240-MS1	Chuniphyes moserae	V5-V7L	102706	0	0	0	0	0
D1137-MS5	Chuniphyes multidentata	V5-V7L	48514	0	0	0	0	0
D1241-SS2	Chuniphyes multidentata	V5-V7L	36562	0	0	0	0	0
D1242-SS12	Chuniphyes multidentata	V5-V7L	25606	0	0	0	0	0
D1243-SS11	Chuniphyes multidentata	V5-V7L	26792	0	0	0	0	0
D1244-SS9	Chuniphyes multidentata	V5-V7L	115876	610	0	0	0	0
D1243-SS9	Cordagalma ordinatum	V5-V7L	297540	0	0	0	730	0
D1243-SS8	Craseoa lathetica	V5-V7L	53272	0	0	0	0	0
D960-SS1	Craseoa lathetica	V5-V7L	514580	0	0	0	5314	436
D1244-SS12	Desmophyes annectens	V5-V7L	22196	24	0	0	0	0
26Mar19-BW3-1	Diphyes dispar	V5-V7L	71076	0	0	0	0	0
26Mar19-BW3-38	Diphyes dispar	V5-V7L	55816	0	0	0	0	0
26Mar19-BW3-39	Diphyes dispar	V5-V7L	57376	0	0	0	42	0
26Mar19-BW4-30	Diphyes dispar	V5-V7L	60540	0	0	0	0	0
D1243-BW19	Diphyes dispar	V5-V7L	99808	0	0	0	0	0
D1243-BW25	Diphyes dispar	V5-V7L	126256	70	0	0	0	0
D1243-BW28	Diphyes dispar	V5-V7L	90074	0	0	0	0	0
D1243-BW29	Diphyes dispar	V5-V7L	126180	0	0	0	0	0
D1243-BW30	Diphyes dispar	V5-V7L	145418	0	0	0	0	0
D1243-BW31	Diphyes dispar	V5-V7L	90926	0	0	0	0	0
D1243-BW32	Diphyes dispar	V5-V7L	97888	0	0	0	0	0
D1243-BW33	Diphyes dispar	V5-V7L	83394	0	0	0	0	0
D1243-BW37	Diphyes dispar	V5-V7L	96708	0	0	0	7	0
D1244-BW1	Diphyes dispar	V5-V7L	88864	170	0	0	10	0
D1244-BW24	Diphyes dispar	V5-V7L	131662	104	0	0	22	0
D1240-D6	Erenna cornuta	V5-V7L	39056	0	0	0	22	0
D860-D6	Erenna sirena	V5-V7L	3	0	0	0	25	2
D1242-SS1	Forskalia formosa	V5-V7L	98256	0	0	0	0	0
D963-SS6	Forskalia formosa	V5-V7L	45236	0	0	0	0	106
D1137-D7	Forskalia sp.	V5-V7L	63938	0	0	0	42	36
D1137-D9	Forskalia sp.	V5-V7L	3381	0	0	0	0	0
D1243-D4	Forskalia sp.	V5-V7L	55608	0	0	0	38	0
D1245-D9	Forskalia sp.	V5-V7L	69170	4172	0	30	1956	22
M123-SS8	Forskalia sp.	V5-V7L	96910	96817	0	0	17958	366
D1023-MS2	Frillagalma vityazi	V5-V7L	250268	0	0	0	2227	562
D1240-SS5	Frillagalma vityazi	V5-V7L	28	0	0	0	0	0
D1241-D10	Gymnopraia lapislazula	V5-V7L	89202	0	0	0	0	0
D1243-SS7	Gymnopraia lapislazula	V5-V7L	80846	0	0	0	0	0
D965-D10	Gymnopraia lapislazula	V5-V7L	287	0	0	0	149	14
D1244-D8	Halistemma rubrum	V5-V7L	90616	0	0	0	0	0
D1241-MS6	Kephyes ovata	V5-V7L	74820	0	0	0	0	0
D1241-SS8	Kephyes ovata	V5-V7L	109522	0	0	0	0	0
D1242-SS12b	Lensia conoidea	V5-V7L	77346	622	0	0	0	0
D1241-D5	Lilyopsis fluoracantha	V5-V7L	82002	0	0	0	0	0
D1169-SS8	Lychnagalma utricularia	V5-V7L	6402	0	0	0	0	0
D1242-SS11	Lychnagalma utricularia	V5-V7L	23862	28136	0	0	8224	0
D962-D4	Lychnagalma utricularia	V5-V7L	632	213722	0	0	604	1658
D1164-SS6	Marrus claudanielis	V5-V7L	74358	0	0	0	494	0
D959-SS7	Marrus claudanielis	V5-V7L	258988	0	0	0	1492	206
D1138.2-BW45	Muggiaea atlantica	V5-V7L	42972	0	0	0	0	0
D1138.2-BW46	Muggiaea atlantica	V5-V7L	45200	0	0	0	30	0
D1138.2-BW63	Muggiaea atlantica	V5-V7L	62376	0	0	0	0	0
D1138.2-BW64	Muggiaea atlantica	V5-V7L	36371	0	0	0	0	0
D1138.2-BW65	Muggiaea atlantica	V5-V7L	37758	0	0	0	0	0
D1241-MS2	Nanomia (deep)	V5-V7L	76742	0	0	0	0	0
D1244-SS10	Nanomia (deep)	V5-V7L	60628	0	0	0	110	0
D1244-SS8	Nanomia (deep)	V5-V7L	0	14360	0	0	0	0
Groton2_Dive1_36	Nanomia sp. Atlantic	V5-V7L	0	0	0	45	0	0
Groton2_Dive2_16	Nanomia sp. Atlantic	V5-V7L	76802	0	0	0	0	0
Groton2_Dive2_18	Nanomia sp. Atlantic	V5-V7L	160256	0	0	0	0	0
Groton2_Dive2_20	Nanomia sp. Atlantic	V5-V7L	141766	0	0	0	0	0
Groton2_Dive2_22	Nanomia sp. Atlantic	V5-V7L	123357	0	0	0	0	0
Groton2_Dive2_24	Nanomia sp. Atlantic	V5-V7L	167468	1236	0	0	0	0
Groton2_Dive2_26	Nanomia sp. Atlantic	V5-V7L	177526	1002	0	0	0	0
Groton2_Dive2_28	Nanomia sp. Atlantic	V5-V7L	124790	2754	0	0	0	0
Groton2_Dive2_30	Nanomia sp. Atlantic	V5-V7L	65370	37812	0	0	0	0
Groton2_Dive2_32	Nanomia sp. Atlantic	V5-V7L	125090	0	0	0	0	0
Groton2_Dive2_34	Nanomia sp. Atlantic	V5-V7L	57131	3598	0	0	250	0
Groton2_Dive2_36	Nanomia sp. Atlantic	V5-V7L	48264	0	0	45	0	0
Groton2_Dive2_38	Nanomia sp. Atlantic	V5-V7L	148616	0	0	0	0	0
26Mar19-BW3-20	Nanomia sp. shallow	V5-V7L	58208	0	0	0	0	0
26Mar19-BW3-25.1	Nanomia sp. shallow	V5-V7L	62628	0	0	0	0	0
26Mar19-BW3-29	Nanomia sp. shallow	V5-V7L	47360	0	0	0	0	0
26Mar19-BW3-40.1	Nanomia sp. shallow	V5-V7L	15818	0	0	0	0	0
26Mar19-BW4-31	Nanomia sp. shallow	V5-V7L	53957	0	0	0	0	0
26Mar19-BW4-32	Nanomia sp. shallow	V5-V7L	54826	0	0	0	0	0
D1138-BW20	Nanomia sp. shallow	V5-V7L	57025	0	0	0	48	0
D1138-BW21	Nanomia sp. shallow	V5-V7L	59756	0	0	0	0	0
D1138-BW22	Nanomia sp. shallow	V5-V7L	58366	0	0	0	50	22
D1138-BW34	Nanomia sp. shallow	V5-V7L	53552	0	0	0	0	0
D1138-BW6	Nanomia sp. shallow	V5-V7L	11308	0	0	0	0	0
KiloMoana2018-BW7-4	Nanomia sp. shallow	V5-V7L	552	32	0	0	166	2
BIOS19-D1-P1	Physalia physalis	V5-V7L	93770	0	2	0	0	0
BIOS19-D1-P2	Physalia physalis	V5-V7L	57162	0	0	0	4	0
BIOS19-D1-P3	Physalia physalis	V5-V7L	51692	0	0	0	0	0
BIOS19-D1-P4	Physalia physalis	V5-V7L	13344	0	0	0	11	0
BIOS19-D1-P5	Physalia physalis	V5-V7L	9178	0	1188	506	16909	1253
D1244-D3	Praya dubia	V5-V7L	74476	0	0	0	0	0
D960-BW2	Praya dubia	V5-V7L	324248	0	0	2280	0	0
D1166-D8	Resomia dunni	V5-V7L	30972	0	0	0	1288	100
D1168-D8	Resomia dunni	V5-V7L	57990	0	0	0	130	0
D963-D4	Resomia dunni	V5-V7L	421338	0	0	0	3424	372
D965-D7	Resomia ornicephala	V5-V7L	188583	0	0	0	225	416
D1245-D6	Sphaeronectes christiansonae	V5-V7L	76212	216	0	0	140	12
26Mar19-BW3-20.1	Sphaeronectes koellikeri	V5-V7L	14514	0	0	0	298	0
26Mar19-BW3-20.2	Sphaeronectes koellikeri	V5-V7L	52464	0	0	0	658	0
26Mar19-BW3-35	Sphaeronectes koellikeri	V5-V7L	31850	0	0	0	176	98
26Mar19-BW3-35.1	Sphaeronectes koellikeri	V5-V7L	57862	0	0	0	366	216
26Mar19-BW3-35.2	Sphaeronectes koellikeri	V5-V7L	37378	56	0	0	182	103
26Mar19-BW3-35.3	Sphaeronectes koellikeri	V5-V7L	34378	0	0	0	193	0
26Mar19-BW3-35.4	Sphaeronectes koellikeri	V5-V7L	27930	0	0	0	96	0
26Mar19-BW3-35.5	Sphaeronectes koellikeri	V5-V7L	8780	0	0	0	15	0
D1138-BW60	Sphaeronectes koellikeri	V5-V7L	45208	2104	0	0	0	0
D1243-D3	Stephanomia amphytridis	V5-V7L	62482	0	0	0	76	0
D1245-D11	Stephanomia amphytridis	V5-V7L	124264	0	0	0	0	0
D856-SS8	Stephanomia amphytridis	V5-V7L	58	0	0	0	0	12
Groton1_Dive2_4	Sulculeolaria chuni	V5-V7L	381695	366	0	0	0	0
D1019-D5	Undescribed physonect L	V5-V7L	48	0	0	0	360	96
D1241-SS9	Undescribed physonect L	V5-V7L	64640	0	0	0	0	0
D1241-D6	Undescribed physonect ZigZag	V5-V7L	56374	0	0	0	0	0
D1137-D8	Vogtia serrata	V5-V7L	8288	0	0	0	3419	0
D1243-SS10	Vogtia serrata	V5-V7L	116165	0	0	0	0	0
D961-SS1	Vogtia serrata	V5-V7L	201087	0	0	0	11477	1060
