# Supplementary material for: Characterizing the secret diets of siphonophores (Cnidaria: Hydrozoa) using DNA metabarcoding
Source: PLoS One. 2022 May 20;17(5):e0267761. doi: 10.1371/journal.pone.0267761 (PMC9122208; doi:10.1371/journal.pone.0267761)
Supplement: S5 Table — (TSV) [file pone.0267761.s006.tsv]

Species	Siphonophore	Copepod	Decapod	Euphausid	Mysid	Lophogastrid	Stomatopod	Ostracod	Bivalve	Larvacean	Salp	Scyphomedusa	Ctenophore	Actinopteri	Amphipod	Isopod	Echinoderm	Polychaete	Chaetognath	Gastropod	Doliolid	Pyrosome	Sponge	Ascidian	Hydrozoan	Anemone	Branchiopod	Bryozoan	Nemertean	Sipunculan	Echiurid	Rotifer	Gastrotrich	Platyctenid	Orthonectid	Trematode	Cestode	Nematode	Myxozoan	Ichthyiophonid	Mite	Insect	Oligochaete	Shark	Tetrapod	Pollen	Eukaryote	Bacteria
Agalma okenii	1348540	0	0	0	0	0	0	0	0	0	0	0	0	0	0	0	0	0	0	0	0	0	0	0	0	0	0	0	0	0	0	0	0	0	0	0	0	0	0	0	0	0	0	0	0	0	0	0
Apolemia lanosa	6784399	626	0	0	94	0	22	0	2	6	0	0	0	12	0	0	0	2	0	0	52	0	2	0	742	0	0	0	0	0	0	0	0	0	0	6	2	2	6	0	0	24	4	0	6	82	138465	0
Apolemia rubriversa	3863276	2456	0	0	0	0	0	0	0	0	370	0	0	0	0	0	0	0	0	0	0	0	0	0	0	0	0	0	0	0	0	0	0	0	0	0	0	74	0	0	0	0	0	0	0	0	298	0
Apolemia sp	480354	0	0	0	0	0	0	0	0	10	0	0	0	0	0	0	0	0	0	0	0	0	0	0	0	0	0	0	0	0	0	35	0	0	0	34	0	0	0	0	0	7	98	0	31	0	109228	11
Apolemia undescribed sp	915802	78	0	2660	296	0	0	0	0	0	0	0	120	0	0	0	0	0	0	0	0	0	0	0	0	0	0	0	0	0	0	0	0	0	0	0	0	0	0	0	0	0	0	0	0	0	50	0
Bargmannia amoena	2832941	3186	0	2	2748346	0	0	0	2	2	4	0	0	30	0	0	0	2	0	2	0	0	0	6	130	0	0	0	0	0	0	0	0	2	0	113904	28	0	0	0	10	51	0	0	232	76	261499	4138
Bargmannia elongata	177564	0	0	74860	0	0	0	46	0	0	0	0	0	0	0	0	0	0	0	0	0	0	0	0	194	0	0	0	0	0	0	0	0	0	0	0	0	0	0	0	0	819	0	0	14	0	44489	0
Bargmannia lata	866616	198	0	0	0	0	0	0	0	0	0	0	32	0	0	0	0	0	0	0	0	0	0	0	0	0	0	0	0	0	0	18	0	0	0	54	0	0	0	12	0	2428	236	0	241	6	34499	1591
Chuniphyes moserae	575844	0	0	0	0	0	0	0	0	0	0	0	0	0	0	0	0	0	0	0	0	0	0	0	0	0	0	0	0	0	0	0	0	0	0	0	0	0	0	0	0	0	0	0	0	0	210	0
Chuniphyes multidentata	1555288	1100	0	0	0	0	0	0	0	0	0	0	0	0	0	0	0	0	0	0	0	0	0	0	0	0	0	0	0	0	0	0	0	0	0	0	0	0	0	0	0	0	0	0	0	0	0	0
Cordagalma ordinatum	1190214	0	0	0	0	0	0	0	0	0	0	0	0	0	0	0	0	0	0	0	0	0	0	0	0	0	0	0	0	0	0	0	0	0	0	0	0	0	0	0	0	70	0	0	6	0	2084	0
Craseoa lathetica	2558139	24	0	0	0	0	0	0	0	0	0	0	0	16	0	0	0	0	0	0	0	0	24	0	0	0	0	0	140	0	0	456	0	0	0	0	0	0	0	0	10	0	0	0	513	46	13292	10
Desmophyes annectens	111040	24	0	0	0	0	0	0	0	0	0	0	0	0	0	0	0	0	0	0	0	0	0	0	0	0	0	0	0	0	0	0	0	0	0	0	0	0	0	0	0	0	0	0	0	0	0	0
Diphyes dispar	7026768	198	0	530	0	0	0	0	0	0	132	0	0	0	0	0	0	0	0	0	0	0	0	0	18	0	0	0	0	0	0	0	0	0	0	0	0	0	0	0	0	0	0	0	0	0	719	0
Erenna cornuta	458464	0	0	0	0	0	0	0	0	0	0	0	0	0	0	0	0	0	0	0	0	0	0	0	0	0	0	0	0	0	0	0	0	0	0	0	0	0	0	0	0	0	0	0	0	0	84	0
Erenna sirena	2411341	0	0	0	64	0	16	0	4	0	0	0	0	20	0	0	0	8	6	0	0	0	184	4	1376	2	0	0	0	0	98	0	0	0	0	4	0	0	2	0	8	11	2	0	12	68	273846	4
Forskalia formosa	1262310	0	0	0	0	0	0	0	0	0	0	0	0	0	0	0	0	0	0	0	0	0	0	0	12	0	0	0	0	0	0	0	0	0	0	0	0	0	0	0	0	162	0	0	484	0	30	0
Forskalia sp.	1647161	32754	659318	0	0	0	0	0	0	61	0	56	0	0	0	0	0	0	0	0	0	0	0	0	0	0	0	0	0	0	0	156	0	0	0	30	0	332	0	0	0	211	42	0	988	104	26674	0
Frillagalma vityazi	1542233	184	0	22	0	0	0	0	0	0	0	58	0	0	0	0	0	106	0	0	0	0	0	0	0	0	0	0	0	0	0	0	0	0	0	0	0	0	0	0	0	105	0	0	772	112	9834	0
Gymnopraia lapislazula	1650615	0	0	0	0	0	0	0	0	0	0	0	0	0	0	0	0	0	0	0	0	0	0	0	0	0	0	0	0	0	0	0	0	0	0	0	0	0	0	0	0	0	0	0	14	0	601	0
Halistemma rubrum	465156	0	0	0	0	42	0	0	0	0	0	0	0	0	0	0	0	0	0	0	0	0	0	0	0	0	0	0	0	0	0	0	0	0	0	0	0	0	0	0	0	0	0	0	0	0	68	0
Kephyes ovata	665184	0	0	0	0	0	0	0	0	0	0	0	0	0	0	0	0	0	0	0	0	0	0	0	0	0	0	0	0	0	0	0	0	0	0	0	0	0	0	0	0	0	0	0	0	0	0	0
Lensia conoidea	401880	1364	0	0	0	0	0	0	0	0	0	0	0	0	0	0	0	0	0	0	0	0	0	0	40	0	0	0	0	0	0	0	0	0	0	0	0	0	0	0	0	0	0	0	0	0	0	0
Lilyopsis fluoracantha	455258	0	0	0	0	0	0	0	0	0	0	0	0	0	0	0	0	0	0	0	0	0	0	0	0	0	0	0	0	0	0	0	0	0	0	0	0	0	0	0	0	0	0	0	0	0	0	0
Lychnagalma utricularia	477540	33	396520	783430	175	0	0	294	0	0	0	0	0	0	0	0	0	0	0	0	0	0	0	0	0	0	0	0	0	0	0	8	0	0	0	0	0	0	0	0	54	26	0	0	7404	0	26213	0
Marrus claudanielis	1213945	0	0	0	0	0	0	0	0	0	0	0	0	14	0	0	0	0	0	0	0	0	0	0	24	0	0	0	0	0	0	14	0	0	0	0	0	0	0	0	0	0	0	0	206	0	3524	0
Muggiaea atlantica	1571267	0	0	0	0	0	0	0	0	6	0	0	0	0	0	0	0	0	0	0	0	0	0	0	0	0	0	0	0	0	0	0	0	0	0	0	0	0	0	0	0	0	0	0	0	0	268	0
Nanomia (deep)	876398	0	0	114544	0	0	196	0	0	0	0	0	0	0	0	0	0	0	0	0	0	0	0	0	0	0	0	0	0	0	0	0	0	0	0	0	0	0	0	0	0	0	0	0	5	14	309	0
Nanomia sp. Atlantic	13358459	317557	0	0	0	0	0	0	0	0	0	0	0	0	0	0	0	0	0	0	0	0	0	0	6	0	0	0	0	0	0	0	0	0	0	1177	0	0	0	0	0	0	0	0	0	19	580	0
Nanomia sp. shallow	5609075	65748	0	0	0	0	0	4	0	32	6	0	0	14	8645	8	0	12	0	4	0	0	0	0	6	0	0	0	0	0	0	0	0	0	0	7472	0	0	0	0	0	5775	2	0	22	58	547627	12
Physalia physalis	2158015	82	52932	0	236	0	0	0	0	18	0	0	96	21362	0	0	0	0	0	360	0	0	0	0	0	0	0	0	0	2	0	34	0	0	0	4946	0	22	170	0	20	36	0	2668	3938	24	198452	25
Praya dubia	1623904	0	0	0	0	0	0	0	0	0	0	0	0	0	0	0	0	0	0	0	0	0	0	0	0	0	0	0	0	0	0	0	0	0	0	20866	0	0	0	0	0	0	0	0	0	0	12	28
Resomia dunni	2336093	3574	0	0	0	0	0	0	0	0	0	0	0	68	0	0	38	0	0	0	0	0	0	0	0	0	0	4	82	0	0	0	0	0	0	0	0	0	0	0	0	3	0	0	1106	10	19769	0
Resomia ornicephala	908664	0	0	0	0	0	0	0	0	0	0	0	0	0	0	0	0	0	0	0	0	0	0	0	0	0	0	0	8	0	0	0	0	0	0	0	0	0	0	0	0	68	0	0	1032	298	1492	0
Sphaeronectes christiansonae	616868	0	0	0	0	0	0	0	0	0	0	216	0	0	0	0	0	0	0	0	0	0	0	0	0	0	0	0	0	0	0	0	0	0	0	142	0	0	0	0	0	0	28	0	0	12	140	0
Sphaeronectes koellikeri	3655422	4658	56	0	0	0	0	0	0	0	0	0	0	0	0	0	0	0	0	0	0	0	0	0	0	0	0	0	0	0	0	0	0	0	0	0	0	72	0	0	0	0	0	0	345	0	2000	0
Stephanomia amphytridis	3171532	0	0	0	0	0	0	0	0	0	0	0	0	0	0	0	0	0	0	0	0	0	0	0	164	0	0	0	0	0	0	0	0	0	20	0	0	0	0	0	0	0	0	0	0	0	439977	0
Sulculeolaria chuni	1488653	2594	0	0	0	0	0	0	0	0	0	0	0	0	0	0	0	0	0	0	0	0	0	0	0	0	0	0	0	0	0	0	0	0	0	0	0	0	0	0	0	0	0	0	0	0	72	0
Undescribed physonect L	3037966	0	0	0	0	0	0	0	70	40	0	0	3582	26	0	4	0	0	4	0	0	96	172	18	236	0	2	0	0	0	0	0	0	0	0	0	10	0	64	0	0	32	28	0	68	92	7632	0
Undescribed physonect ZigZag	285522	0	0	0	0	0	0	0	0	0	0	0	0	0	0	0	0	0	0	0	0	0	0	0	0	0	0	0	0	0	0	0	0	0	0	0	0	0	0	0	0	0	0	0	0	0	0	0
Vogtia serrata	1598225	0	46	62	0	0	0	236	70	0	0	0	0	0	12	0	0	0	0	0	0	0	76	0	47	0	0	0	0	0	0	130	10	0	0	0	0	0	0	0	58	0	0	0	1422	39273	139801	8
