# Supplementary material for: Characterizing the secret diets of siphonophores (Cnidaria: Hydrozoa) using DNA metabarcoding
Source: PLoS One. 2022 May 20;17(5):e0267761. doi: 10.1371/journal.pone.0267761 (PMC9122208; doi:10.1371/journal.pone.0267761)
Supplement: S9 Table — (TSV) [file pone.0267761.s010.tsv]

Species	Copepod	Decapod	Euphausid	Mysid	Lophogastrid	Stomatopod	Amphipod	Ostracod	Bivalve	Larvacean	Salp	Scyphomedusa	Ctenophore	Actinopteri
Apolemia lanosa	596	0	0	0	0	0	0	0	0	0	0	0	0	0
Apolemia rubriversa	2456	0	0	0	0	0	0	0	0	0	370	0	0	0
Apolemia sp	0	0	0	0	0	0	0	0	0	10	0	0	0	0
Apolemia undescribed sp	78	0	2660	296	0	0	0	0	0	0	0	0	120	0
Bargmannia amoena	3186	0	0	2748346	0	0	0	0	0	0	0	0	0	0
Bargmannia elongata	0	0	74860	0	0	0	0	46	0	0	0	0	0	0
Bargmannia lata	198	0	0	0	0	0	0	0	0	0	0	0	32	0
Chuniphyes multidentata	1100	0	0	0	0	0	0	0	0	0	0	0	0	0
Desmophyes annectens	24	0	0	0	0	0	0	0	0	0	0	0	0	0
Diphyes dispar	198	0	530	0	0	0	0	0	0	0	132	0	0	0
Forskalia sp.	32754	659318	0	0	0	0	0	0	0	0	0	0	0	0
Halistemma rubrum	0	0	0	0	42	0	0	0	0	0	0	0	0	0
Lensia conoidea	1364	0	0	0	0	0	0	0	0	0	0	0	0	0
Lychnagalma utricularia	0	396520	783430	0	0	0	0	0	0	0	0	0	0	0
Muggiaea atlantica	0	0	0	0	0	0	0	0	0	6	0	0	0	0
Nanomia (deep)	0	0	114544	0	0	196	0	0	0	0	0	0	0	0
Nanomia sp. Atlantic	317557	0	0	0	0	0	0	0	0	0	0	0	0	0
Nanomia sp. shallow	65748	0	0	0	0	0	8645	0	0	0	0	0	0	0
Physalia physalis	0	0	0	0	0	0	0	0	0	0	0	0	96	21362
Resomia dunni	3574	0	0	0	0	0	0	0	0	0	0	0	0	0
Sphaeronectes christiansonae	0	0	0	0	0	0	0	0	0	0	0	216	0	0
Sphaeronectes koellikeri	4658	56	0	0	0	0	0	0	0	0	0	0	0	0
Sulculeolaria chuni	2594	0	0	0	0	0	0	0	0	0	0	0	0	0
Undescribed physonect L	0	0	0	0	0	0	0	0	0	0	0	0	3582	0
Vogtia serrata	0	46	0	0	0	0	0	236	70	0	0	0	0	0
