# Supplementary material for: Characterizing the secret diets of siphonophores (Cnidaria: Hydrozoa) using DNA metabarcoding
Source: PLoS One. 2022 May 20;17(5):e0267761. doi: 10.1371/journal.pone.0267761 (PMC9122208; doi:10.1371/journal.pone.0267761)
Supplement: S10 Table — (TSV) [file pone.0267761.s011.tsv]

Specimen	Species	Copepod	Decapod	Euphausid	Mysid	Lophogastrid	Stomatopod	Amphipod	Ostracod	Bivalve	Larvacean	Salp	Scyphomedusa	Ctenophore	Actinopteri
D1240-D1	Apolemia lanosa	596	0	0	0	0	0	0	0	0	0	0	0	0	0
D1242-D2	Apolemia rubriversa	0	0	0	0	0	0	0	0	0	0	370	0	0	0
D1245-D1	Apolemia rubriversa	2456	0	0	0	0	0	0	0	0	0	0	0	0	0
D1240-D10	Apolemia sp	0	0	0	0	0	0	0	0	0	10	0	0	0	0
D1242-SS4	Apolemia undescribed sp	78	0	2660	0	0	0	0	0	0	0	0	0	120	0
D1244-D2	Apolemia undescribed sp	0	0	0	296	0	0	0	0	0	0	0	0	0	0
D1165-SS12	Bargmannia amoena	3186	0	0	0	0	0	0	0	0	0	0	0	0	0
D861-D12	Bargmannia amoena	0	0	0	2748346	0	0	0	0	0	0	0	0	0	0
D1244-SS6	Bargmannia elongata	0	0	74860	0	0	0	0	46	0	0	0	0	0	0
D1164-SS7	Bargmannia lata	0	0	0	0	0	0	0	0	0	0	0	0	32	0
D1240-D9	Bargmannia lata	198	0	0	0	0	0	0	0	0	0	0	0	0	0
D1244-SS9	Chuniphyes multidentata	1100	0	0	0	0	0	0	0	0	0	0	0	0	0
D1244-SS12	Desmophyes annectens	24	0	0	0	0	0	0	0	0	0	0	0	0	0
D1243-BW25	Diphyes dispar	0	0	530	0	0	0	0	0	0	0	0	0	0	0
D1244-BW1	Diphyes dispar	198	0	0	0	0	0	0	0	0	0	0	0	0	0
D1244-BW24	Diphyes dispar	0	0	0	0	0	0	0	0	0	0	132	0	0	0
D1137-D9	Forskalia sp.	816	0	0	0	0	0	0	0	0	0	0	0	0	0
D1245-D9	Forskalia sp.	7112	0	0	0	0	0	0	0	0	0	0	0	0	0
M123-SS8	Forskalia sp.	24826	659318	0	0	0	0	0	0	0	0	0	0	0	0
D1244-D8	Halistemma rubrum	0	0	0	0	42	0	0	0	0	0	0	0	0	0
D1242-SS12b	Lensia conoidea	1364	0	0	0	0	0	0	0	0	0	0	0	0	0
D1242-SS11	Lychnagalma utricularia	0	241526	0	0	0	0	0	0	0	0	0	0	0	0
D962-D4	Lychnagalma utricularia	0	154994	783430	0	0	0	0	0	0	0	0	0	0	0
D1138.2-BW65	Muggiaea atlantica	0	0	0	0	0	0	0	0	0	6	0	0	0	0
D1244-SS8	Nanomia (deep)	0	0	114544	0	0	196	0	0	0	0	0	0	0	0
Groton2_Dive1_36	Nanomia sp. Atlantic	2774	0	0	0	0	0	0	0	0	0	0	0	0	0
Groton2_Dive1_38	Nanomia sp. Atlantic	165	0	0	0	0	0	0	0	0	0	0	0	0	0
Groton2_Dive2_24	Nanomia sp. Atlantic	2602	0	0	0	0	0	0	0	0	0	0	0	0	0
Groton2_Dive2_26	Nanomia sp. Atlantic	17408	0	0	0	0	0	0	0	0	0	0	0	0	0
Groton2_Dive2_28	Nanomia sp. Atlantic	41384	0	0	0	0	0	0	0	0	0	0	0	0	0
Groton2_Dive2_30	Nanomia sp. Atlantic	220719	0	0	0	0	0	0	0	0	0	0	0	0	0
Groton2_Dive2_34	Nanomia sp. Atlantic	29214	0	0	0	0	0	0	0	0	0	0	0	0	0
Groton2_Dive2_36	Nanomia sp. Atlantic	3126	0	0	0	0	0	0	0	0	0	0	0	0	0
Groton2_Dive2_38	Nanomia sp. Atlantic	165	0	0	0	0	0	0	0	0	0	0	0	0	0
26Mar19-BW3-40.1	Nanomia sp. shallow	0	0	0	0	0	0	8645	0	0	0	0	0	0	0
KiloMoana2018-BW7-4	Nanomia sp. shallow	65748	0	0	0	0	0	0	0	0	0	0	0	0	0
BIOS19-D1-P1	Physalia physalis	0	0	0	0	0	0	0	0	0	0	0	0	0	858
BIOS19-D1-P3	Physalia physalis	0	0	0	0	0	0	0	0	0	0	0	0	0	236
BIOS19-D1-P5	Physalia physalis	0	0	0	0	0	0	0	0	0	0	0	0	96	20268
D1166-D8	Resomia dunni	3574	0	0	0	0	0	0	0	0	0	0	0	0	0
D1245-D6	Sphaeronectes christiansonae	0	0	0	0	0	0	0	0	0	0	0	216	0	0
26Mar19-BW3-35.2	Sphaeronectes koellikeri	0	56	0	0	0	0	0	0	0	0	0	0	0	0
D1138-BW60	Sphaeronectes koellikeri	4658	0	0	0	0	0	0	0	0	0	0	0	0	0
Groton1_Dive2_4	Sulculeolaria chuni	2594	0	0	0	0	0	0	0	0	0	0	0	0	0
D1019-D5	Undescribed physonect L	0	0	0	0	0	0	0	0	0	0	0	0	3582	0
D1137-D8	Vogtia serrata	0	46	0	0	0	0	0	0	70	0	0	0	0	0
D1243-SS10	Vogtia serrata	0	0	0	0	0	0	0	236	0	0	0	0	0	0
