# Supplementary material for: Characterizing the secret diets of siphonophores (Cnidaria: Hydrozoa) using DNA metabarcoding
Source: PLoS One. 2022 May 20;17(5):e0267761. doi: 10.1371/journal.pone.0267761 (PMC9122208; doi:10.1371/journal.pone.0267761)
Supplement: S12 Table — (TSV) [file pone.0267761.s013.tsv]

Specimen	Species	Barcode	Copepod	Decapod	Euphausid	Mysid	Amphipod	Larvacean	Ctenophore	Actinopteri	Ostracod	Bivalve	Lophogastrid	Stomatopod	Salp
D1240-D1	Apolemia lanosa	V9	12	0	0	0	0	0	0	0	0	0	0	0	0
D1245-D1	Apolemia rubriversa	V9	338	0	0	0	0	0	0	0	0	0	0	0	0
D1240-D10	Apolemia sp	V9	0	0	0	0	0	10	0	0	0	0	0	0	0
D1242-SS4	Apolemia undescribed sp	V9	0	0	296	0	0	0	18	0	0	0	0	0	0
D1244-D2	Apolemia undescribed sp	V9	0	0	0	14	0	0	0	0	0	0	0	0	0
D1165-SS12	Bargmannia amoena	V9	56	0	0	0	0	0	0	0	0	0	0	0	0
D861-D12	Bargmannia amoena	V9	0	0	0	854666	0	0	0	0	0	0	0	0	0
D1240-D9	Bargmannia lata	V9	100	0	0	0	0	0	0	0	0	0	0	0	0
D1244-SS9	Chuniphyes multidentata	V9	82	0	0	0	0	0	0	0	0	0	0	0	0
D1243-BW25	Diphyes dispar	V9	0	0	126	0	0	0	0	0	0	0	0	0	0
D1137-D9	Forskalia sp.	V9	816	0	0	0	0	0	0	0	0	0	0	0	0
D1245-D9	Forskalia sp.	V9	260	0	0	0	0	0	0	0	0	0	0	0	0
M123-SS8	Forskalia sp.	V9	653	196104	0	0	0	0	0	0	0	0	0	0	0
D1242-SS12b	Lensia conoidea	V9	74	0	0	0	0	0	0	0	0	0	0	0	0
D1242-SS11	Lychnagalma utricularia	V9	0	67678	0	0	0	0	0	0	0	0	0	0	0
D962-D4	Lychnagalma utricularia	V9	0	140	194666	0	0	0	0	0	0	0	0	0	0
D1138.2-BW65	Muggiaea atlantica	V9	0	0	0	0	0	6	0	0	0	0	0	0	0
D1244-SS8	Nanomia (deep)	V9	0	0	27460	0	0	0	0	0	0	0	0	0	0
Groton2_Dive2_26	Nanomia sp. Atlantic	V9	2564	0	0	0	0	0	0	0	0	0	0	0	0
Groton2_Dive2_28	Nanomia sp. Atlantic	V9	3884	0	0	0	0	0	0	0	0	0	0	0	0
Groton2_Dive2_30	Nanomia sp. Atlantic	V9	40150	0	0	0	0	0	0	0	0	0	0	0	0
Groton2_Dive2_34	Nanomia sp. Atlantic	V9	3137	0	0	0	0	0	0	0	0	0	0	0	0
Groton2_Dive2_36	Nanomia sp. Atlantic	V9	254	0	0	0	0	0	0	0	0	0	0	0	0
26Mar19-BW3-40.1	Nanomia sp. shallow	V9	0	0	0	0	5598	0	0	0	0	0	0	0	0
KiloMoana2018-BW7-4	Nanomia sp. shallow	V9	10336	0	0	0	0	0	0	0	0	0	0	0	0
BIOS19-D1-P1	Physalia physalis	V9	0	0	0	0	0	0	0	842	0	0	0	0	0
BIOS19-D1-P3	Physalia physalis	V9	0	0	0	0	0	0	0	236	0	0	0	0	0
BIOS19-D1-P5	Physalia physalis	V9	0	0	0	0	0	0	96	1904	0	0	0	0	0
D1166-D8	Resomia dunni	V9	548	0	0	0	0	0	0	0	0	0	0	0	0
Groton1_Dive2_4	Sulculeolaria chuni	V9	518	0	0	0	0	0	0	0	0	0	0	0	0
D1019-D5	Undescribed physonect L	V9	0	0	0	0	0	0	2176	0	0	0	0	0	0
D1245-D1	Apolemia rubriversa	V5-V7S	566	0	0	0	0	0	0	0	0	0	0	0	0
D1242-SS4	Apolemia undescribed sp	V5-V7S	0	0	560	0	0	0	0	0	0	0	0	0	0
D1165-SS12	Bargmannia amoena	V5-V7S	494	0	0	0	0	0	0	0	0	0	0	0	0
D861-D12	Bargmannia amoena	V5-V7S	0	0	0	850170	0	0	0	0	0	0	0	0	0
D1244-SS9	Chuniphyes multidentata	V5-V7S	126	0	0	0	0	0	0	0	0	0	0	0	0
D1243-BW25	Diphyes dispar	V5-V7S	0	0	100	0	0	0	0	0	0	0	0	0	0
D1245-D9	Forskalia sp.	V5-V7S	472	0	0	0	0	0	0	0	0	0	0	0	0
M123-SS8	Forskalia sp.	V5-V7S	0	171470	0	0	0	0	0	0	0	0	0	0	0
D1242-SS12b	Lensia conoidea	V5-V7S	214	0	0	0	0	0	0	0	0	0	0	0	0
D1242-SS11	Lychnagalma utricularia	V5-V7S	0	56130	0	0	0	0	0	0	0	0	0	0	0
D962-D4	Lychnagalma utricularia	V5-V7S	0	154710	0	0	0	0	0	0	0	0	0	0	0
D1244-SS8	Nanomia (deep)	V5-V7S	0	0	18624	0	0	0	0	0	0	0	0	0	0
Groton2_Dive1_36	Nanomia sp. Atlantic	V5-V7S	1218	0	0	0	0	0	0	0	0	0	0	0	0
Groton2_Dive1_38	Nanomia sp. Atlantic	V5-V7S	165	0	0	0	0	0	0	0	0	0	0	0	0
Groton2_Dive2_24	Nanomia sp. Atlantic	V5-V7S	348	0	0	0	0	0	0	0	0	0	0	0	0
Groton2_Dive2_26	Nanomia sp. Atlantic	V5-V7S	3776	0	0	0	0	0	0	0	0	0	0	0	0
Groton2_Dive2_28	Nanomia sp. Atlantic	V5-V7S	8476	0	0	0	0	0	0	0	0	0	0	0	0
Groton2_Dive2_30	Nanomia sp. Atlantic	V5-V7S	43504	0	0	0	0	0	0	0	0	0	0	0	0
Groton2_Dive2_34	Nanomia sp. Atlantic	V5-V7S	5700	0	0	0	0	0	0	0	0	0	0	0	0
Groton2_Dive2_36	Nanomia sp. Atlantic	V5-V7S	1218	0	0	0	0	0	0	0	0	0	0	0	0
Groton2_Dive2_38	Nanomia sp. Atlantic	V5-V7S	165	0	0	0	0	0	0	0	0	0	0	0	0
KiloMoana2018-BW7-4	Nanomia sp. shallow	V5-V7S	2	0	0	0	0	0	0	0	0	0	0	0	0
BIOS19-D1-P5	Physalia physalis	V5-V7S	0	0	0	0	0	0	0	4692	0	0	0	0	0
D1166-D8	Resomia dunni	V5-V7S	852	0	0	0	0	0	0	0	0	0	0	0	0
D1138-BW60	Sphaeronectes koellikeri	V5-V7S	554	0	0	0	0	0	0	0	0	0	0	0	0
Groton1_Dive2_4	Sulculeolaria chuni	V5-V7S	384	0	0	0	0	0	0	0	0	0	0	0	0
D1137-D8	Vogtia serrata	V5-V7S	0	0	0	0	0	0	0	0	0	70	0	0	0
D1243-SS10	Vogtia serrata	V5-V7S	0	0	0	0	0	0	0	0	236	0	0	0	0
D1242-D2	Apolemia rubriversa	V3	0	0	0	0	0	0	0	0	0	0	0	0	84
D1245-D1	Apolemia rubriversa	V3	600	0	0	0	0	0	0	0	0	0	0	0	0
D1242-SS4	Apolemia undescribed sp	V3	42	0	740	0	0	0	54	0	0	0	0	0	0
D1165-SS12	Bargmannia amoena	V3	458	0	0	0	0	0	0	0	0	0	0	0	0
D861-D12	Bargmannia amoena	V3	0	0	0	600776	0	0	0	0	0	0	0	0	0
D1244-SS6	Bargmannia elongata	V3	0	0	49648	0	0	0	0	0	46	0	0	0	0
D1164-SS7	Bargmannia lata	V3	0	0	0	0	0	0	32	0	0	0	0	0	0
D1244-SS9	Chuniphyes multidentata	V3	184	0	0	0	0	0	0	0	0	0	0	0	0
D1243-BW25	Diphyes dispar	V3	0	0	156	0	0	0	0	0	0	0	0	0	0
D1244-BW1	Diphyes dispar	V3	12	0	0	0	0	0	0	0	0	0	0	0	0
D1245-D9	Forskalia sp.	V3	1508	0	0	0	0	0	0	0	0	0	0	0	0
M123-SS8	Forskalia sp.	V3	1334	212306	0	0	0	0	0	0	0	0	0	0	0
D1244-D8	Halistemma rubrum	V3	0	0	0	0	0	0	0	0	0	0	22	0	0
D1242-SS12b	Lensia conoidea	V3	220	0	0	0	0	0	0	0	0	0	0	0	0
D1242-SS11	Lychnagalma utricularia	V3	0	85842	0	0	0	0	0	0	0	0	0	0	0
D962-D4	Lychnagalma utricularia	V3	0	0	231050	0	0	0	0	0	0	0	0	0	0
D1244-SS8	Nanomia (deep)	V3	0	0	34598	0	0	0	0	0	0	0	0	196	0
Groton2_Dive1_36	Nanomia sp. Atlantic	V3	1556	0	0	0	0	0	0	0	0	0	0	0	0
Groton2_Dive2_24	Nanomia sp. Atlantic	V3	788	0	0	0	0	0	0	0	0	0	0	0	0
Groton2_Dive2_26	Nanomia sp. Atlantic	V3	8222	0	0	0	0	0	0	0	0	0	0	0	0
Groton2_Dive2_28	Nanomia sp. Atlantic	V3	19648	0	0	0	0	0	0	0	0	0	0	0	0
Groton2_Dive2_30	Nanomia sp. Atlantic	V3	65620	0	0	0	0	0	0	0	0	0	0	0	0
Groton2_Dive2_34	Nanomia sp. Atlantic	V3	14280	0	0	0	0	0	0	0	0	0	0	0	0
Groton2_Dive2_36	Nanomia sp. Atlantic	V3	1556	0	0	0	0	0	0	0	0	0	0	0	0
26Mar19-BW3-40.1	Nanomia sp. shallow	V3	0	0	0	0	3047	0	0	0	0	0	0	0	0
KiloMoana2018-BW7-4	Nanomia sp. shallow	V3	44742	0	0	0	0	0	0	0	0	0	0	0	0
BIOS19-D1-P1	Physalia physalis	V3	0	0	0	0	0	0	0	16	0	0	0	0	0
BIOS19-D1-P5	Physalia physalis	V3	0	0	0	0	0	0	0	10064	0	0	0	0	0
D1166-D8	Resomia dunni	V3	1644	0	0	0	0	0	0	0	0	0	0	0	0
D1138-BW60	Sphaeronectes koellikeri	V3	1512	0	0	0	0	0	0	0	0	0	0	0	0
Groton1_Dive2_4	Sulculeolaria chuni	V3	1044	0	0	0	0	0	0	0	0	0	0	0	0
D1019-D5	Undescribed physonect L	V3	0	0	0	0	0	0	996	0	0	0	0	0	0
D1137-D8	Vogtia serrata	V3	0	46	0	0	0	0	0	0	0	0	0	0	0
D1245-D1	Apolemia rubriversa	V7	952	0	0	0	0	0	0	0	0	0	0	0	0
D1242-SS4	Apolemia undescribed sp	V7	0	0	470	0	0	0	48	0	0	0	0	0	0
D1165-SS12	Bargmannia amoena	V7	486	0	0	0	0	0	0	0	0	0	0	0	0
D861-D12	Bargmannia amoena	V7	0	0	0	203230	0	0	0	0	0	0	0	0	0
D1244-SS6	Bargmannia elongata	V7	0	0	25212	0	0	0	0	0	0	0	0	0	0
D1244-SS9	Chuniphyes multidentata	V7	98	0	0	0	0	0	0	0	0	0	0	0	0
D1243-BW25	Diphyes dispar	V7	0	0	78	0	0	0	0	0	0	0	0	0	0
D1244-BW1	Diphyes dispar	V7	16	0	0	0	0	0	0	0	0	0	0	0	0
D1245-D9	Forskalia sp.	V7	332	0	0	0	0	0	0	0	0	0	0	0	0
M123-SS8	Forskalia sp.	V7	922	67	0	0	0	0	0	0	0	0	0	0	0
D1244-D8	Halistemma rubrum	V7	0	0	0	0	0	0	0	0	0	0	20	0	0
D1242-SS12b	Lensia conoidea	V7	234	0	0	0	0	0	0	0	0	0	0	0	0
D962-D4	Lychnagalma utricularia	V7	0	0	139662	0	0	0	0	0	0	0	0	0	0
D1244-SS8	Nanomia (deep)	V7	0	0	17772	0	0	0	0	0	0	0	0	0	0
Groton2_Dive2_24	Nanomia sp. Atlantic	V7	230	0	0	0	0	0	0	0	0	0	0	0	0
Groton2_Dive2_26	Nanomia sp. Atlantic	V7	1844	0	0	0	0	0	0	0	0	0	0	0	0
Groton2_Dive2_28	Nanomia sp. Atlantic	V7	5926	0	0	0	0	0	0	0	0	0	0	0	0
Groton2_Dive2_30	Nanomia sp. Atlantic	V7	28655	0	0	0	0	0	0	0	0	0	0	0	0
Groton2_Dive2_34	Nanomia sp. Atlantic	V7	1793	0	0	0	0	0	0	0	0	0	0	0	0
KiloMoana2018-BW7-4	Nanomia sp. shallow	V7	4748	0	0	0	0	0	0	0	0	0	0	0	0
BIOS19-D1-P5	Physalia physalis	V7	0	0	0	0	0	0	0	66	0	0	0	0	0
D1166-D8	Resomia dunni	V7	530	0	0	0	0	0	0	0	0	0	0	0	0
D1138-BW60	Sphaeronectes koellikeri	V7	488	0	0	0	0	0	0	0	0	0	0	0	0
Groton1_Dive2_4	Sulculeolaria chuni	V7	282	0	0	0	0	0	0	0	0	0	0	0	0
D1019-D5	Undescribed physonect L	V7	0	0	0	0	0	0	230	0	0	0	0	0	0
D1165-SS12	Bargmannia amoena	V7p+V8	26	0	0	0	0	0	0	0	0	0	0	0	0
D861-D12	Bargmannia amoena	V7p+V8	0	0	0	238836	0	0	0	0	0	0	0	0	0
D1244-BW24	Diphyes dispar	V7p+V8	0	0	0	0	0	0	0	0	0	0	0	0	28
D1245-D9	Forskalia sp.	V7p+V8	368	0	0	0	0	0	0	0	0	0	0	0	0
M123-SS8	Forskalia sp.	V7p+V8	0	4471	0	0	0	0	0	0	0	0	0	0	0
D1242-SS11	Lychnagalma utricularia	V7p+V8	0	3740	0	0	0	0	0	0	0	0	0	0	0
D962-D4	Lychnagalma utricularia	V7p+V8	0	0	4474	0	0	0	0	0	0	0	0	0	0
D1244-SS8	Nanomia (deep)	V7p+V8	0	0	1730	0	0	0	0	0	0	0	0	0	0
Groton2_Dive2_28	Nanomia sp. Atlantic	V7p+V8	696	0	0	0	0	0	0	0	0	0	0	0	0
Groton2_Dive2_30	Nanomia sp. Atlantic	V7p+V8	4978	0	0	0	0	0	0	0	0	0	0	0	0
Groton2_Dive2_34	Nanomia sp. Atlantic	V7p+V8	706	0	0	0	0	0	0	0	0	0	0	0	0
Groton2_Dive2_36	Nanomia sp. Atlantic	V7p+V8	98	0	0	0	0	0	0	0	0	0	0	0	0
KiloMoana2018-BW7-4	Nanomia sp. shallow	V7p+V8	5888	0	0	0	0	0	0	0	0	0	0	0	0
BIOS19-D1-P5	Physalia physalis	V7p+V8	0	0	0	0	0	0	0	3542	0	0	0	0	0
D1019-D5	Undescribed physonect L	V7p+V8	0	0	0	0	0	0	180	0	0	0	0	0	0
D1240-D1	Apolemia lanosa	V5-V7L	584	0	0	0	0	0	0	0	0	0	0	0	0
D1242-D2	Apolemia rubriversa	V5-V7L	0	0	0	0	0	0	0	0	0	0	0	0	286
D1242-SS4	Apolemia undescribed sp	V5-V7L	36	0	594	0	0	0	0	0	0	0	0	0	0
D1244-D2	Apolemia undescribed sp	V5-V7L	0	0	0	282	0	0	0	0	0	0	0	0	0
D1165-SS12	Bargmannia amoena	V5-V7L	1666	0	0	0	0	0	0	0	0	0	0	0	0
D861-D12	Bargmannia amoena	V5-V7L	0	0	0	668	0	0	0	0	0	0	0	0	0
D1240-D9	Bargmannia lata	V5-V7L	98	0	0	0	0	0	0	0	0	0	0	0	0
D1244-SS9	Chuniphyes multidentata	V5-V7L	610	0	0	0	0	0	0	0	0	0	0	0	0
D1244-SS12	Desmophyes annectens	V5-V7L	24	0	0	0	0	0	0	0	0	0	0	0	0
D1243-BW25	Diphyes dispar	V5-V7L	0	0	70	0	0	0	0	0	0	0	0	0	0
D1244-BW1	Diphyes dispar	V5-V7L	170	0	0	0	0	0	0	0	0	0	0	0	0
D1244-BW24	Diphyes dispar	V5-V7L	0	0	0	0	0	0	0	0	0	0	0	0	104
D1245-D9	Forskalia sp.	V5-V7L	4172	0	0	0	0	0	0	0	0	0	0	0	0
M123-SS8	Forskalia sp.	V5-V7L	21917	74900	0	0	0	0	0	0	0	0	0	0	0
D1242-SS12b	Lensia conoidea	V5-V7L	622	0	0	0	0	0	0	0	0	0	0	0	0
D1242-SS11	Lychnagalma utricularia	V5-V7L	0	28136	0	0	0	0	0	0	0	0	0	0	0
D962-D4	Lychnagalma utricularia	V5-V7L	0	144	213578	0	0	0	0	0	0	0	0	0	0
D1244-SS8	Nanomia (deep)	V5-V7L	0	0	14360	0	0	0	0	0	0	0	0	0	0
Groton2_Dive2_24	Nanomia sp. Atlantic	V5-V7L	1236	0	0	0	0	0	0	0	0	0	0	0	0
Groton2_Dive2_26	Nanomia sp. Atlantic	V5-V7L	1002	0	0	0	0	0	0	0	0	0	0	0	0
Groton2_Dive2_28	Nanomia sp. Atlantic	V5-V7L	2754	0	0	0	0	0	0	0	0	0	0	0	0
Groton2_Dive2_30	Nanomia sp. Atlantic	V5-V7L	37812	0	0	0	0	0	0	0	0	0	0	0	0
Groton2_Dive2_34	Nanomia sp. Atlantic	V5-V7L	3598	0	0	0	0	0	0	0	0	0	0	0	0
KiloMoana2018-BW7-4	Nanomia sp. shallow	V5-V7L	32	0	0	0	0	0	0	0	0	0	0	0	0
D1245-D6	Sphaeronectes christiansonae	V5-V7L	0	0	0	0	0	0	0	0	0	0	0	0	0
26Mar19-BW3-35.2	Sphaeronectes koellikeri	V5-V7L	0	56	0	0	0	0	0	0	0	0	0	0	0
D1138-BW60	Sphaeronectes koellikeri	V5-V7L	2104	0	0	0	0	0	0	0	0	0	0	0	0
Groton1_Dive2_4	Sulculeolaria chuni	V5-V7L	366	0	0	0	0	0	0	0	0	0	0	0	0
