# Supplementary material for: Characterizing the secret diets of siphonophores (Cnidaria: Hydrozoa) using DNA metabarcoding
Source: PLoS One. 2022 May 20;17(5):e0267761. doi: 10.1371/journal.pone.0267761 (PMC9122208; doi:10.1371/journal.pone.0267761)
Supplement: S13 Table — (TSV) [file pone.0267761.s014.tsv]

Barcode	Predator	Prey	Secondary	Parasite	Environmental	Contamination	Unknown	Total
V3	69	58	8	10	573	39	1	758
V5-V7S	147	32	3	22	350	53	6	613
V5-V7L	145	48	2	11	204	27	1	438
V7	69	72	6	7	327	15	0	496
V7p+V8	59	33	2	11	196	40	0	341
V9	146	82	14	24	1147	85	4	1502
TOTAL	635	325	35	85	2797	259	12	4148
