# Supplementary material for: Characterizing the secret diets of siphonophores (Cnidaria: Hydrozoa) using DNA metabarcoding
Source: PLoS One. 2022 May 20;17(5):e0267761. doi: 10.1371/journal.pone.0267761 (PMC9122208; doi:10.1371/journal.pone.0267761)
Supplement: S14 Table — (TSV) [file pone.0267761.s015.tsv]

Barcode	Siphonophore	Copepod	Decapod	Euphausid	Mysid	Lophogastrid	Stomatopod	Ostracod	Bivalve	Larvacean	Salp	Scyphomedusa	Ctenophore	Actinopteri	Amphipod	Isopod	Echinoderm	Polychaete	Chaetognath	Gastropod	Doliolid	Pyrosome	Sponge	Ascidian	Hydrozoan	Anemone	Branchiopod	Bryozoan	Nemertean	Sipunculan	Echiurid	Rotifer	Platyctenid	Orthonectid	Trematode	Cestode	Nematode	Myxozoan	Ichthyiophonid	Mite	Insect	Oligochaete	Tetrapod	Pollen	Eukaryote	Bacteria	Unknown	Total
V3	69	31	10	7	6	1	1	2	0	1	3	0	3	6	3	1	0	0	0	0	1	0	1	1	2	0	0	0	2	0	0	0	0	0	9	0	0	1	0	0	1	4	9	9	568	1	1	754
V5-V7S	147	16	14	2	0	0	0	2	3	1	0	0	0	2	0	1	0	1	0	1	0	0	0	0	8	0	0	0	0	0	0	1	1	0	16	4	0	2	0	3	11	0	12	12	342	0	3	605
V5-V7L	145	15	8	17	6	0	0	0	0	0	4	2	0	0	0	0	0	3	0	0	0	2	0	0	4	1	0	0	2	1	0	2	0	0	11	0	2	0	0	1	3	2	3	2	199	0	1	436
V7	69	23	6	38	4	2	0	0	0	1	1	0	4	1	0	0	0	1	0	1	1	0	1	0	8	0	1	0	1	0	0	1	0	0	7	0	0	0	0	0	1	2	2	3	317	0	0	496
V7p+V8	59	11	8	8	6	0	0	0	0	1	2	0	2	3	0	0	0	0	0	0	1	0	0	0	14	0	0	0	0	0	0	0	0	0	8	2	0	1	0	2	3	0	7	1	184	0	0	323
V9	146	27	15	32	6	0	0	0	15	9	0	1	6	6	2	0	1	2	4	2	2	0	18	2	0	0	0	1	2	0	1	5	0	1	15	2	2	6	1	4	20	9	16	2	1101	14	3	1501
TOTAL	635	123	61	104	28	3	1	4	18	13	10	3	15	18	5	2	1	7	4	4	5	2	20	3	36	1	1	1	7	1	1	9	1	1	66	8	4	10	1	10	39	17	49	29	2711	15	8	4115
