# Supplementary material for: Characterizing the secret diets of siphonophores (Cnidaria: Hydrozoa) using DNA metabarcoding
Source: PLoS One. 2022 May 20;17(5):e0267761. doi: 10.1371/journal.pone.0267761 (PMC9122208; doi:10.1371/journal.pone.0267761)
Supplement: S15 Table — (TSV) [file pone.0267761.s016.tsv]

Specimen	Species	Collection date (Y-M-D)	Location	Coordinates	Depth (m)	YPM Catalog Number
D1243-BW5	Agalma okenii	2020-01-31	Pacific Ocean, off California	33.16 N 119.25 W	0-20	IZ.108450
D1244-BW3	Agalma okenii	2020-02-01	Pacific Ocean, off California	33.25 N 118.31 W	0-20
D1244-BW4	Agalma okenii	2020-02-01	Pacific Ocean, off California	33.25 N 118.31 W	0-20	IZ.108463
D1240-D1	Apolemia lanosa	2020-01-28	Pacific Ocean, off California	36.56 N 122.25 W	884	IZ.108430
D858-D6	Apolemia lanosa	2016-06-13	Pacific Ocean, off California	36.33 N 122.90 W	1088	IZ.106680
D964-D1	Apolemia lanosa	2017-06-13	Pacific Ocean, off California	36.80 N 122.00 W	430	IZ.108515
D1137-SS2	Apolemia rubriversa	2019-03-22	Pacific Ocean, off California	36.70 N 122.06 W	1129	IZ.108505
D1240-D12	Apolemia rubriversa	2020-01-28	Pacific Ocean, off California	36.56 N 122.25 W	521	IZ.108433
D1242-D2	Apolemia rubriversa	2020-01-30	Pacific Ocean, off California	35.21 N 121.33 W	1189	IZ.108441
D1243-D2	Apolemia rubriversa	2020-01-31	Pacific Ocean, off California	33.16 N 119.25 W	1201	IZ.108456
D1244-MS2	Apolemia rubriversa	2020-02-01	Pacific Ocean, off California	33.25 N 118.31 W	834	IZ.108467
D1244-MS3	Apolemia rubriversa	2020-02-01	Pacific Ocean, off California	33.25 N 118.31 W	816	IZ.108468
D1245-D1	Apolemia rubriversa	2020-02-02	Pacific Ocean, off California	32.72 N 117.72 W	797
D1240-D10	Apolemia sp.	2020-01-28	Pacific Ocean, off California	36.56 N 122.25 W	752	IZ.108432
D1242-SS4	Apolemia sp.	2020-01-30	Pacific Ocean, off California	33.85 N 119.65 W	1388	IZ.108446
D1244-D2	Apolemia sp.	2020-02-01	Pacific Ocean, off California	33.25 N 118.31 W	862	IZ.108464
D1163-D4	Bargmannia amoena	2019-07-10	Pacific Ocean, off California	36.41 N 122.30 W	935	IZ.108495
D1165-SS12	Bargmannia amoena	2019-07-12	Pacific Ocean, off California	36.18 N 123.22 W	3647	IZ.108497
D861-D12	Bargmannia amoena	2016-06-16	Pacific Ocean, off California	36.65 N 122.06 W	1323	IZ.106621
D1168-SS7	Bargmannia elongata	2019-07-15	Pacific Ocean, off California	36.41 N 122.28 W	437	IZ.108499
D1244-SS6	Bargmannia elongata	2020-02-01	Pacific Ocean, off California	33.25 N 118.31 W	500
D1164-SS7	Bargmannia lata	2019-07-11	Pacific Ocean, off California	36.18 N 123.22 W	752	IZ.108498
D1240-D9	Bargmannia lata	2020-01-28	Pacific Ocean, off California	36.56 N 122.25 W	1022	IZ.108434
D1242-D6	Bargmannia lata	2020-01-30	Pacific Ocean, off California	33.85 N 119.65 W	1117	IZ.108442
D1240-MS1	Chuniphyes moserae	2020-01-28	Pacific Ocean, off California	36.56 N 122.25 W	1359
D1137-MS5	Chuniphyes multidentata	2019-03-22	Pacific Ocean, off California	36.70 N 122.06 W	770
D1241-SS2	Chuniphyes multidentata	2020-01-29	Pacific Ocean, off California	35.21 N 121.33 W	267	IZ.108439
D1242-SS12	Chuniphyes multidentata	2020-01-30	Pacific Ocean, off California	33.85 N 119.65 W	302
D1243-SS11	Chuniphyes multidentata	2020-01-31	Pacific Ocean, off California	33.16 N 119.25 W	300	IZ.108462
D1244-SS9	Chuniphyes multidentata	2020-02-01	Pacific Ocean, off California	33.25 N 118.31 W	310
D1243-SS9	Cordagalma ordinatum	2020-01-31	Pacific Ocean, off California	33.16 N 119.25 W	364	IZ.108460
D1243-SS8	Craseoa lathetica	2020-01-31	Pacific Ocean, off California	33.16 N 119.25 W	399	IZ.108459
D960-SS1	Craseoa lathetica	2017-06-09	Pacific Ocean, off California	35.49 N 123.99 W	1708	IZ.108514
D1244-SS12	Desmophyes annectens	2020-02-01	Pacific Ocean, off California	33.25 N 118.31 W	212	IZ.108469
26Mar19-BW3-1	Diphyes dispar	2019-03-26	Pacific Ocean, off California	36.80 N 122.41 W	0-20	IZ.108507
26Mar19-BW3-38	Diphyes dispar	2019-03-26	Pacific Ocean, off California	36.80 N 122.41 W	0-20	IZ.108502
26Mar19-BW3-39	Diphyes dispar	2019-03-26	Pacific Ocean, off California	36.80 N 122.41 W	0-20	IZ.108501
26Mar19-BW4-30	Diphyes dispar	2019-03-26	Pacific Ocean, off California	36.80 N 122.41 W	0-20
D1243-BW19	Diphyes dispar	2020-01-31	Pacific Ocean, off California	33.16 N 119.25 W	0-20	IZ.108451
D1243-BW25	Diphyes dispar	2020-01-31	Pacific Ocean, off California	33.16 N 119.25 W	0-20	IZ.108452
D1243-BW28	Diphyes dispar	2020-01-31	Pacific Ocean, off California	33.16 N 119.25 W	0-20
D1243-BW29	Diphyes dispar	2020-01-31	Pacific Ocean, off California	33.16 N 119.25 W	0-20	IZ.108453
D1243-BW30	Diphyes dispar	2020-01-31	Pacific Ocean, off California	33.16 N 119.25 W	0-20
D1243-BW31	Diphyes dispar	2020-01-31	Pacific Ocean, off California	33.16 N 119.25 W	0-20
D1243-BW32	Diphyes dispar	2020-01-31	Pacific Ocean, off California	33.16 N 119.25 W	0-20
D1243-BW33	Diphyes dispar	2020-01-31	Pacific Ocean, off California	33.16 N 119.25 W	0-20
D1243-BW37	Diphyes dispar	2020-01-31	Pacific Ocean, off California	33.16 N 119.25 W	0-20	IZ.108455
D1244-BW1	Diphyes dispar	2020-02-01	Pacific Ocean, off California	33.25 N 118.31 W	0-20
D1244-BW24	Diphyes dispar	2020-02-01	Pacific Ocean, off California	33.25 N 118.31 W	0-20
D1240-D6	Erenna cornuta	2020-01-28	Pacific Ocean, off California	36.56 N 122.25 W	1352	IZ.108431
D1165-SS1	Erenna sirena	2019-07-12	Pacific Ocean, off California	36.18 N 123.22 W	2243	IZ.108494
D860-D6	Erenna sirena	2016-06-15	Pacific Ocean, off California	36.33 N 122.90 W	2145	IZ.106672 & IZ.106766
D1242-MS6	Forskalia formosa	2020-01-30	Pacific Ocean, off California	33.85 N 119.65 W	290	IZ.108444
D1242-SS1	Forskalia formosa	2020-01-30	Pacific Ocean, off California	33.85 N 119.65 W	469	IZ.108445
D963-SS6	Forskalia formosa	2017-06-12	Pacific Ocean, off California	36.60 N 122.15 W	411	IZ.108517
D1137-D7	Forskalia sp.	2019-03-22	Pacific Ocean, off California	36.70 N 122.06 W	349	IZ.108503
D1137-D9	Forskalia sp.	2019-03-22	Pacific Ocean, off California	36.70 N 122.06 W	347	IZ.108504
D1243-D4	Forskalia sp.	2020-01-31	Pacific Ocean, off California	33.16 N 119.25 W	393
D1245-D9	Forskalia sp.	2020-02-02	Pacific Ocean, off California	32.72 N 117.72 W	405
M123-SS8	Forskalia sp.	2018-11-10	Pacific Ocean, off Hawaii	24.48 N 160.37 W	615	IZ.108519
D1023-MS2	Frillagalma vityazi	2018-05-05	Pacific Ocean, off California	35.93 N 124.00 W	379
D1240-SS5	Frillagalma vityazi	2020-01-28	Pacific Ocean, off California	36.56 N 122.25 W	421	IZ.108435
D1242-D8	Frillagalma vityazi	2020-01-30	Pacific Ocean, off California	33.85 N 119.65 W	497	IZ.108443
D1241-D10	Gymnopraia lapislazula	2020-01-29	Pacific Ocean, off California	35.21 N 121.33 W	414	IZ.108438
D1243-SS7	Gymnopraia lapislazula	2020-01-31	Pacific Ocean, off California	33.16 N 119.25 W	400
D965-D10	Gymnopraia lapislazula	2017-06-14	Pacific Ocean, off California	36.70 N 122.06 W	523
D1244-D8	Halistemma rubrum	2020-02-01	Pacific Ocean, off California	33.25 N 118.31 W	402	IZ.108466
D1241-MS6	Kephyes ovata	2020-01-29	Pacific Ocean, off California	35.21 N 121.33 W	650	IZ.108437
D1241-SS8	Kephyes ovata	2020-01-29	Pacific Ocean, off California	35.21 N 121.33 W	650	IZ.108440
D1242-SS12b	Lensia conoidea	2020-01-30	Pacific Ocean, off California	33.85 N 119.65 W	302	IZ.108449
D1241-D5	Lilyopsis fluoracantha	2020-01-29	Pacific Ocean, off California	35.21 N 121.33 W	322	IZ.108436
D1169-SS8	Lychnagalma utricularia	2019-07-16	Pacific Ocean, off California	36.60 N 122.15 W	456	IZ.108500
D1242-SS10	Lychnagalma utricularia	2020-01-30	Pacific Ocean, off California	33.85 N 119.65 W	501	IZ.108447
D1242-SS11	Lychnagalma utricularia	2020-01-30	Pacific Ocean, off California	33.85 N 119.65 W	448	IZ.108448
D962-D4	Lychnagalma utricularia	2017-06-11	Pacific Ocean, off California	36.44 N 122.28 W	484	IZ.106617
D1164-SS6	Marrus claudanielis	2019-07-11	Pacific Ocean, off California	36.18 N 123.22 W	1393
D959-SS7	Marrus claudanielis	2017-06-08	Pacific Ocean, off California	35.93 N 122.93 W	1013	IZ.108518
D1138.2-BW45	Muggiaea atlantica	2019-03-24	Pacific Ocean, off California	36.46 N 122.53 W	0-20
D1138.2-BW46	Muggiaea atlantica	2019-03-24	Pacific Ocean, off California	36.46 N 122.53 W	0-20
D1138.2-BW63	Muggiaea atlantica	2019-03-24	Pacific Ocean, off California	36.46 N 122.53 W	0-20
D1138.2-BW64	Muggiaea atlantica	2019-03-24	Pacific Ocean, off California	36.46 N 122.53 W	0-20
D1138.2-BW65	Muggiaea atlantica	2019-03-24	Pacific Ocean, off California	36.46 N 122.53 W	0-20
Groton2_Dive1_36	Nanomia sp. Atlantic	2020-10-04	Atlantic Ocean, off Block Island	40.97 N 71.66 W	0-20	IZ.108530
Groton2_Dive1_38	Nanomia sp. Atlantic	2020-10-04	Atlantic Ocean, off Block Island	40.97 N 71.66 W	0-20	IZ.108531
Groton2_Dive2_16	Nanomia sp. Atlantic	2020-10-04	Atlantic Ocean, off Block Island	40.97 N 71.66 W	0-20	IZ.108532
Groton2_Dive2_18	Nanomia sp. Atlantic	2020-10-04	Atlantic Ocean, off Block Island	40.97 N 71.66 W	0-20	IZ.108533
Groton2_Dive2_20	Nanomia sp. Atlantic	2020-10-04	Atlantic Ocean, off Block Island	40.97 N 71.66 W	0-20	IZ.108534
Groton2_Dive2_22	Nanomia sp. Atlantic	2020-10-04	Atlantic Ocean, off Block Island	40.97 N 71.66 W	0-20	IZ.108535
Groton2_Dive2_24	Nanomia sp. Atlantic	2020-10-04	Atlantic Ocean, off Block Island	40.97 N 71.66 W	0-20	IZ.108536
Groton2_Dive2_26	Nanomia sp. Atlantic	2020-10-04	Atlantic Ocean, off Block Island	40.97 N 71.66 W	0-20	IZ.108537
Groton2_Dive2_28	Nanomia sp. Atlantic	2020-10-04	Atlantic Ocean, off Block Island	40.97 N 71.66 W	0-20	IZ.108538
Groton2_Dive2_30	Nanomia sp. Atlantic	2020-10-04	Atlantic Ocean, off Block Island	40.97 N 71.66 W	0-20	IZ.108539
Groton2_Dive2_32	Nanomia sp. Atlantic	2020-10-04	Atlantic Ocean, off Block Island	40.97 N 71.66 W	0-20	IZ.108540
Groton2_Dive2_34	Nanomia sp. Atlantic	2020-10-04	Atlantic Ocean, off Block Island	40.97 N 71.66 W	0-20	IZ.108541
D1241-MS2	Nanomia sp. deep	2020-01-29	Pacific Ocean, off California	35.21 N 121.33 W	238
D1244-SS10	Nanomia sp. deep	2020-02-01	Pacific Ocean, off California	33.25 N 118.31 W	253
D1244-SS8	Nanomia sp. deep	2020-02-01	Pacific Ocean, off California	33.25 N 118.31 W	402	IZ.108470
26Mar19-BW3-20	Nanomia sp. shallow	2019-03-26	Pacific Ocean, off California	36.80 N 122.41 W	0-20	IZ.108512
26Mar19-BW3-25.1	Nanomia sp. shallow	2019-03-26	Pacific Ocean, off California	36.80 N 122.41 W	0-20	iz.108510
26Mar19-BW3-29	Nanomia sp. shallow	2019-03-26	Pacific Ocean, off California	36.80 N 122.41 W	0-20	iz.108511
26Mar19-BW3-40.1	Nanomia sp. shallow	2019-03-26	Pacific Ocean, off California	36.80 N 122.41 W	0-20	iz.108513
26Mar19-BW4-31	Nanomia sp. shallow	2019-03-26	Pacific Ocean, off California	36.80 N 122.41 W	0-20
26Mar19-BW4-32	Nanomia sp. shallow	2019-03-26	Pacific Ocean, off California	36.80 N 122.41 W	0-20
D1138-BW20	Nanomia sp. shallow	2019-03-24	Pacific Ocean, off California	36.38 N 122.67 W	0-20
D1138-BW21	Nanomia sp. shallow	2019-03-24	Pacific Ocean, off California	36.38 N 122.67 W	0-20
D1138-BW22	Nanomia sp. shallow	2019-03-24	Pacific Ocean, off California	36.38 N 122.67 W	0-20
D1138-BW34	Nanomia sp. shallow	2019-03-24	Pacific Ocean, off California	36.38 N 122.67 W	0-20
D1138-BW6	Nanomia sp. shallow	2019-03-24	Pacific Ocean, off California	36.38 N 122.67 W	0-20
KiloMoana2018-BW7-4	Nanomia sp. shallow	2018-11-09	Pacific Ocean, off Hawaii	19.58 N 156.31 W	0-20	IZ.108516
BIOS19-D1-P1	Physalia physalis	2019-05-16	Atlantic Ocean, off Bermuda	32.33 N 64.65 W	0	IZ.106929
BIOS19-D1-P2	Physalia physalis	2019-05-16	Atlantic Ocean, off Bermuda	32.35 N 64.62 W	0	IZ.106930
BIOS19-D1-P3	Physalia physalis	2019-05-16	Atlantic Ocean, off Bermuda	32.35 N 64.62 W	0	IZ.106931
BIOS19-D1-P4	Physalia physalis	2019-05-16	Atlantic Ocean, off Bermuda	32.36 N 64.58 W	0
BIOS19-D1-P5	Physalia physalis	2019-05-16	Atlantic Ocean, off Bermuda	32.38 N 64.59 W	0	IZ.106932
D1019-D5	Physonectae sp. L	2018-05-02	Pacific Ocean, off California	36.59 N 122.53 W	1340
D1241-SS9	Physonectae sp. L	2020-01-29	Pacific Ocean, off California	35.21 N 121.33 W	601	IZ.108552
D1241-D6	Physonectae sp. Z	2020-01-29	Pacific Ocean, off California	35.21 N 121.33 W	321	IZ.108493
D1244-D3	Praya dubia	2020-02-01	Pacific Ocean, off California	33.25 N 118.31 W	252	IZ.108465
D960-BW2	Praya dubia	2017-06-09	Pacific Ocean, off California	35.49 N 123.99 W	0-20
D1166-D8	Resomia dunni	2019-07-13	Pacific Ocean, off California	35.26 N 125.02 W	2953	IZ.108496
D963-D4	Resomia dunni	2017-06-12	Pacific Ocean, off California	36.60 N 122.15 W	1017	IZ.106749
D965-D7	Resomia ornicephala	2017-06-14	Pacific Ocean, off California	36.70 N 122.06 W	206	IZ.106732
D1245-D6	Sphaeronectes christiansonae	2020-02-02	Pacific Ocean, off California	32.72 N 117.72 W	891	IZ.108473
26Mar19-BW3-20.1	Sphaeronectes koellikeri	2019-03-26	Pacific Ocean, off California	36.80 N 122.41 W	0-20
26Mar19-BW3-20.2	Sphaeronectes koellikeri	2019-03-26	Pacific Ocean, off California	36.80 N 122.41 W	0-20
26Mar19-BW3-20.3	Sphaeronectes koellikeri	2019-03-26	Pacific Ocean, off California	36.80 N 122.41 W	0-20
26Mar19-BW3-35	Sphaeronectes koellikeri	2019-03-26	Pacific Ocean, off California	36.80 N 122.41 W	0-20
26Mar19-BW3-35.1	Sphaeronectes koellikeri	2019-03-26	Pacific Ocean, off California	36.80 N 122.41 W	0-20
26Mar19-BW3-35.2	Sphaeronectes koellikeri	2019-03-26	Pacific Ocean, off California	36.80 N 122.41 W	0-20
26Mar19-BW3-35.3	Sphaeronectes koellikeri	2019-03-26	Pacific Ocean, off California	36.80 N 122.41 W	0-20
26Mar19-BW3-35.4	Sphaeronectes koellikeri	2019-03-26	Pacific Ocean, off California	36.80 N 122.41 W	0-20	IZ.108509
26Mar19-BW3-35.5	Sphaeronectes koellikeri	2019-03-26	Pacific Ocean, off California	36.80 N 122.41 W	0-20
D1138-BW60	Sphaeronectes koellikeri	2019-03-24	Pacific Ocean, off California	36.38 N 122.67 W	0-20	IZ.108508
D1243-D3	Stephanomia amphytridis	2020-01-31	Pacific Ocean, off California	33.16 N 119.25 W	1460	IZ.108458
D1245-D11	Stephanomia amphytridis	2020-02-02	Pacific Ocean, off California	32.72 N 117.72 W	793	IZ.108476
D856-SS8	Stephanomia amphytridis	2016-06-11	Pacific Ocean, off California	36.50 N 122.30 W	450	IZ.108522
Groton1_Dive2_4	Sulculeolaria sp.	2020-08-20	Pacific Ocean, off California	41.06 N 71.70 W	0-20
D1137-D8	Vogtia serrata	2019-03-22	Pacific Ocean, off California	36.70 N 122.06 W	766	IZ.108506
D1243-SS10	Vogtia serrata	2020-01-31	Pacific Ocean, off California	33.16 N 119.25 W	345	IZ.108461
D961-SS1	Vogtia serrata	2017-06-10	Pacific Ocean, off California	35.50 N 124.00 W	852
